# Supplementary material for: Sodium Selenide Toxicity Is Mediated by O2-Dependent DNA Breaks
Source: PLoS One. 2012 May 7;7(5):e36343. doi: 10.1371/journal.pone.0036343 (PMC3346755; doi:10.1371/journal.pone.0036343)
Supplement: Table S1 — Selenide sensitivity data on the systematic haploid deletion collection of S. cerevisiae strains. (XLS) [file pone.0036343.s004.xls]

## Sheet: description
Peyroche et al.
Selenide sensitivity data on the systematic haploid deletion collection of S. cerevisiae strains
The "data" sheet contains detailed fitness results for 4520 mutant strains treated with selenide
ORF	Systematic name for the deleted gene
NAME	Name of the deleted gene
Synonym	Synonym names (if they exist)
d	Fitness defect defined as the ratio between the generation time of the wild type BY4741 strain and the generation time of the considered deletion strain (in the absence of selenide)
s (1 µM, 16 h)	Selenide-specific fitness score (16 h growth with repeated addition of 1 µM selenide)
s (2 µM, 16 h)	Selenide-specific fitness score (16 h growth with repeated addition of 2 µM selenide)
s (1 µM, 27 h)	Selenide-specific fitness score (27 h growth with repeated addition of 1 µM selenide)
s (2 µM, 27 h)	Selenide-specific fitness score (27 h growth with repeated addition of 2 µM selenide)
s	Median of selenide-specific scores (at least three experiments)
log2(s)	Relative selenide-specific fitness defect
ORF type	Category of the ORF: Verified, Uncharacterized or Dubious. Many dubious ORFs overlap known genes and their deletion represent an independent second mutation of a given gene.
SGD description	Recovered from www. yeastgenome.org
NA	not available

## Sheet: data
ORF	NAME	Synonym	d	s (1 µM, 16 h)	s (2 µM, 16 h)	s (1 µM, 27 h)	s (2 µM, 27 h)	s	log2(s)	ORF type	SGD description
YJL101C	GSH1		1.02837	0.157521	0.195512	0.399111	0.4654	0.297312	-1.74995	Verified	Gamma glutamylcysteine synthetase catalyzes the first step in glutathione (GSH) biosynthesis; expression induced by oxidants, cadmium, and mercury
YDR004W	RAD57		0.897125	0.243763	0.373507	0.613142	0.0925387	0.308635	-1.69603	Verified	Protein that stimulates strand exchange by stabilizing the binding of Rad51p to single-stranded DNA; involved in the recombinational repair of double-strand breaks in DNA during vegetative growth and meiosis; forms heterodimer with Rad55p
YPL091W	GLR1	LPG17	1.05019	0.107089	0.178998	0.461548	0.444078	0.311538	-1.68252	Verified	Cytosolic and mitochondrial glutathione oxidoreductase, converts oxidized glutathione to reduced glutathione; mitochondrial but not cytosolic form has a role in resistance to hyperoxia
YJR139C	HOM6		0.916193	0.260004	0.238142	0.370637	0.599299	0.31532	-1.66511	Verified	Homoserine dehydrogenase (L-homoserine:NADP oxidoreductase), dimeric enzyme that catalyzes the third step in the common pathway for methionine and threonine biosynthesis; enzyme has nucleotide-binding, dimerization and catalytic regions
YNL107W	YAF9		0.970198	0.300925	0.350154	0.478594	0.259199	0.32554	-1.61909	Verified	Subunit of both the NuA4 histone H4 acetyltransferase complex and the SWR1 complex, may function to antagonize silencing near telomeres; interacts directly with Swc4p, has homology to human leukemogenic protein AF9, contains a YEATS domain
YML032C	RAD52		0.814513	0.189123	0.328232	0.63504	0.336606	0.332419	-1.58892	Verified	Protein that stimulates strand exchange by facilitating Rad51p binding to single-stranded DNA; anneals complementary single-stranded DNA; involved in the repair of double-strand breaks in DNA during vegetative growth and meiosis
YCL035C	GRX1		1.00371	0.305274	0.323493	0.509543	0.396576	0.360035	-1.47379	Verified	Hydroperoxide and superoxide-radical responsive heat-stable glutathione-dependent disulfide oxidoreductase with active site cysteine pair; protects cells from oxidative damage
YPL194W	DDC1		0.973527	0.359653	0.389091	0.310557	0.442544	0.374372	-1.41745	Verified	DNA damage checkpoint protein, part of a PCNA-like complex required for DNA damage response, required for pachytene checkpoint to inhibit cell cycle in response to unrepaired recombination intermediates; potential Cdc28p substrate
YDR217C	RAD9		1.03618	0.335942	0.301479	0.527162	0.42958	0.382761	-1.38548	Verified	DNA damage-dependent checkpoint protein, required for cell-cycle arrest in G1/S, intra-S, and G2/M; transmits checkpoint signal by activating Rad53p and Chk1p; hyperphosphorylated by Mec1p and Tel1p; potential Cdc28p substrate
YER173W	RAD24	RS1	0.967253	0.410716	0.362284	0.2414	0.601969	0.3865	-1.37146	Verified	Checkpoint protein, involved in the activation of the DNA damage and meiotic pachytene checkpoints; subunit of a clamp loader that loads Rad17p-Mec3p-Ddc1p onto DNA; homolog of human and S. pombe Rad17 protein
YCR026C	NPP1		1.01548	0.254977	0.332625	0.442114	0.555306	0.38737	-1.36822	Verified	Nucleotide pyrophosphatase/phosphodiesterase family member; mediates extracellular nucleotide phosphate hydrolysis along with Npp2p and Pho5p; activity and expression enhanced during conditions of phosphate starvation
YMR031W-A	YMR031W-A		0.974653	0.325402	0.337836	0.51997	0.481702	0.409769	-1.28712	Dubious	Dubious open reading frame unlikely to encode a protein, based on available experimental and comparative sequence data; null mutant displays shortened telomeres; partially overlaps the uncharacterized ORF YMR031C
YOR368W	RAD17		1.01936	0.335158	0.341494	0.493971	0.483475	0.412485	-1.27759	Verified	Checkpoint protein, involved in the activation of the DNA damage and meiotic pachytene checkpoints; with Mec3p and Ddc1p, forms a clamp that is loaded onto partial duplex DNA; homolog of human and S. pombe Rad1 and U. maydis Rec1 proteins
YMR221C	YMR221C		1.03092	0.372823	0.341204	0.46976	0.480893	0.421292	-1.24711	Uncharacterized	Putative protein of unknown function; the authentic, non-tagged protein is detected in highly purified mitochondria in high-throughput studies; physical interaction with Atg27p suggests a possible role in autophagy
YCL016C	DCC1		0.955908	0.787066	0.610028	0.241728	0.182134	0.425878	-1.23149	Verified	Subunit of a complex with Ctf8p and Ctf18p that shares some components with Replication Factor C, required for sister chromatid cohesion and telomere length maintenance
YGR055W	MUP1		1.00972	0.384889	0.378495	0.552121	0.477542	0.431216	-1.21352	Verified	High affinity methionine permease, integral membrane protein with 13 putative membrane-spanning regions; also involved in cysteine uptake
YDL059C	RAD59		0.985003	0.49435	0.378135	0.601315	0.368267	0.436242	-1.1968	Verified	Protein involved in the repair of double-strand breaks in DNA during vegetative growth via recombination and single-strand annealing; anneals complementary single-stranded DNA; homologous to Rad52p
YEL060C	PRB1	CVT1	1.00206	0.356833	0.29312	0.611869	0.529583	0.443208	-1.17394	Verified	Vacuolar proteinase B (yscB), a serine protease of the subtilisin family; involved in protein degradation in the vacuole and required for full protein degradation during sporulation; activity inhibited by Pbi2p
YBR099C	YBR099C		0.954305	0.321581	0.372496	0.570859	0.52968	0.451088	-1.14852	Dubious	Dubious open reading frame unlikely to encode a protein, based on available experimental and comparative sequence data; completely overlaps the verified gene MMS4
YCR045C	RRT12	OSW3	0.998085	0.349692	0.362383	0.544497	0.58315	0.45344	-1.14102	Verified	Probable subtilisin-family protease with a role in formation of the dityrosine layer of spore walls; localizes to the spore wall and also the nuclear envelope and ER region in mature spores
YMR319C	FET4		0.974672	0.392526	0.399142	0.513236	0.529808	0.456189	-1.1323	Verified	Low-affinity Fe(II) transporter of the plasma membrane
YCR068W	ATG15	CVT17|AUT5	1.02281	0.377304	0.36649	0.541975	0.580813	0.459639	-1.12143	Verified	Lipase required for intravacuolar lysis of autophagic bodies and Cvt bodies; targeted to intravacuolar vesicles during autophagy via the multivesicular body (MVB) pathway
YDL101C	DUN1		0.886531	0.526347	0.40921	0.200036	0.72932	0.467779	-1.0961	Verified	Cell-cycle checkpoint serine-threonine kinase required for DNA damage-induced transcription of certain target genes, phosphorylation of Rad55p and Sml1p, and transient G2/M arrest after DNA damage; also regulates postreplicative DNA repair
YNL324W	YNL324W		1.07385	0.361726	0.418952	0.519925	0.533406	0.469438	-1.09099	Dubious	Dubious ORF unlikely to encode a functional protein, based on available experimental and comparative sequence data
YDR334W	SWR1		0.966972	0.442359	0.307615	0.681369	0.502126	0.472242	-1.0824	Verified	Swi2/Snf2-related ATPase that is the structural component of the SWR1 complex, which exchanges histone variant H2AZ (Htz1p) for chromatin-bound histone H2A
YDR386W	MUS81	SLX3	0.935342	0.407695	0.22259	0.715982	0.564074	0.485884	-1.04132	Verified	Subunit of the structure-specific Mms4p-Mus81p endonuclease that cleaves branched DNA; involved in DNA repair, replication fork stability, and joint molecule formation/resolution during meiotic recombination; helix-hairpin-helix protein
YER095W	RAD51	MUT5	0.907392	0.375342	0.35755	0.703461	0.601954	0.488648	-1.03313	Verified	Strand exchange protein, forms a helical filament with DNA that searches for homology; involved in the recombinational repair of double-strand breaks in DNA during vegetative growth and meiosis; homolog of Dmc1p and bacterial RecA protein
YCR050C	YCR050C		1.02393	0.494796	0.487019	0.43402	0.589828	0.490908	-1.02648	Uncharacterized	Non-essential protein of unknown function; deletion mutant is synthetically sick or lethal with alpha-synuclein
YLR386W	VAC14		0.820261	0.422516	0.404595	0.561465	0.649929	0.49199	-1.0233	Verified	Protein involved in regulated synthesis of PtdIns(3,5)P(2), in control of trafficking of some proteins to the vacuole lumen via the MVB, and in maintenance of vacuole size and acidity; interacts with Fig4p; activator of Fab1p
YJL136C	RPS21B	YS25|S26B|S21B	1.0163	0.528641	0.456758	0.622233	0.420522	0.492699	-1.02122	Verified	Protein component of the small (40S) ribosomal subunit; nearly identical to Rps21Ap and has similarity to rat S21 ribosomal protein
YDR098C	GRX3		1.02435	0.528874	0.483936	0.391098	0.507289	0.495613	-1.01272	Verified	Hydroperoxide and superoxide-radical responsive glutathione-dependent oxidoreductase; monothiol glutaredoxin subfamily member along with Grx4p and Grx5p; protects cells from oxidative damage
YNL325C	FIG4		0.997689	0.332826	0.411759	0.580941	0.6496	0.49635	-1.01057	Verified	Phosphatidylinositol 3,5-bisphosphate (PtdIns[3,5]P) phosphatase; required for efficient mating and response to osmotic shock; physically associates with and regulated by Vac14p; contains a SAC1-like domain
YPL154C	PEP4	yscA|PRA1|PHO9	1.0307	0.403511	0.359196	0.596376	0.599058	0.499943	-1.00016	Verified	Vacuolar aspartyl protease (proteinase A), required for the posttranslational precursor maturation of vacuolar proteinases; important for protein turnover after oxidative damage; synthesized as a zymogen, self-activates
YOR039W	CKB2		0.947369	0.49367	0.5095	0.294351	0.559912	0.501585	-0.995433	Verified	Beta' regulatory subunit of casein kinase 2, a Ser/Thr protein kinase with roles in cell growth and proliferation; the holoenzyme also contains CKA1, CKA2 and CKB1, the many substrates include transcription factors and all RNA polymerases
YHR132C	ECM14		1.01887	0.533496	0.396385	0.480356	0.541061	0.506926	-0.980154	Verified	Putative metalloprotease with similarity to the zinc carboxypeptidase family, required for normal cell wall assembly
YHR081W	LRP1	RRP47|YC1D	0.887531	0.493514	0.555168	0.864067	0.480038	0.524341	-0.931423	Verified	Nuclear exosome-associated nucleic acid binding protein; involved in RNA processing, surveillance, degradation, tethering, and export; homolog of mammalian nuclear matrix protein C1D involved in regulation of DNA repair and recombination
YCL037C	SRO9		0.823251	0.437237	0.546553	0.66822	0.508272	0.527412	-0.922996	Verified	Cytoplasmic RNA-binding protein that associates with translating ribosomes; involved in heme regulation of Hap1p as a component of the HMC complex, also involved in the organization of actin filaments; contains a La motif
YHR025W	THR1		1.00296	0.540992	0.50423	0.532873	0.576202	0.536933	-0.897187	Verified	Homoserine kinase, conserved protein required for threonine biosynthesis; expression is regulated by the GCN4-mediated general amino acid control pathway
YAR002W	NUP60		0.813065	0.495456	0.583808	0.723158	0.460835	0.539632	-0.889952	Verified	Subunit of the nuclear pore complex (NPC), functions to anchor Nup2p to the NPC in a process controlled by the nucleoplasmic concentration of Gsp1p-GTP; involved in nuclear export and cytoplasmic localization of specific mRNAs such as ASH1
YBR291C	CTP1		0.99424	0.736269	0.533843	0.562415	0.498124	0.548129	-0.867412	Verified	Mitochondrial inner membrane citrate transporter, member of the mitochondrial carrier family
YLR180W	SAM1	ETH10	0.979282	0.389698	0.424608	0.679243	0.725368	0.551926	-0.857454	Verified	S-adenosylmethionine synthetase, catalyzes transfer of the adenosyl group of ATP to the sulfur atom of methionine; one of two differentially regulated isozymes (Sam1p and Sam2p)
YBR286W	APE3	APY1	1.00832	0.463106	0.465776	0.707627	0.640458	0.553117	-0.854344	Verified	Vacuolar aminopeptidase Y, processed to mature form by Prb1p
YFL014W	HSP12	HOR5|GLP1	0.948468	0.459286	0.497483	0.608762	0.686617	0.553123	-0.854329	Verified	Plasma membrane protein involved in maintaining membrane organization in stress conditions; induced by heat shock, oxidative stress, osmostress, stationary phase, glucose depletion, oleate and alcohol; regulated by HOG and Ras-Pka pathways
YFR021W	ATG18	SVP1|AUT10|CVT18|NMR1	1.0177	0.526645	0.497539	0.582707	0.674659	0.554676	-0.850282	Verified	Phosphoinositide binding protein required for vesicle formation in autophagy and the cytoplasm-to-vacuole targeting (Cvt) pathway; binds both phosphatidylinositol (3,5)-bisphosphate and phosphatidylinositol 3-phosphate; WD-40 repeat protein
YDR076W	RAD55		0.896561	0.379352	0.424386	0.744504	0.704297	0.564342	-0.825359	Verified	Protein that stimulates strand exchange by stabilizing the binding of Rad51p to single-stranded DNA; involved in the recombinational repair of double-strand breaks in DNA during vegetative growth and meiosis; forms heterodimer with Rad57p
YMR198W	CIK1		0.857143	0.268806	0.645826	0.558659	0.600046	0.579352	-0.787487	Verified	Kinesin-associated protein required for both karyogamy and mitotic spindle organization, interacts stably and specifically with Kar3p and may function to target this kinesin to a specific cellular role; has similarity to Vik1p
YKL023W	YKL023W		1.0278	0.476278	0.492969	0.692631	0.672626	0.582798	-0.778933	Uncharacterized	Putative protein of unknown function, predicted by computational methods to be involved in mRNA degradation; green fluorescent protein (GFP)-fusion protein localizes to the cytoplasm
YBL017C	PEP1	VPT1|VPS10	1.04773	0.536204	0.410617	0.642348	0.676991	0.589276	-0.762985	Verified	Type I transmembrane sorting receptor for multiple vacuolar hydrolases; cycles between the late-Golgi and prevacuolar endosome-like compartments
YMR297W	PRC1	CPY|LBC1	1.00323	0.566903	0.456944	0.662014	0.612016	0.58946	-0.762535	Verified	Vacuolar carboxypeptidase Y (proteinase C; CPY), broad-specificity C-terminal exopeptidase involved in non-specific protein degradation in the vacuole; member of the serine carboxypeptidase family
YCR085W	YCR085W		1.01228	0.511635	0.54882	0.715166	0.630905	0.589862	-0.761549	Dubious	Dubious open reading frame unlikely to encode a protein, based on available experimental and comparative sequence data
YDR481C	PHO8	phoH	1.02236	0.598086	0.581657	0.666942	0.538369	0.589872	-0.761527	Verified	Repressible alkaline phosphatase, a glycoprotein localized to the vacuole; regulated by levels of inorganic phosphate and by a system consisting of Pho4p, Pho9p, Pho80p, Pho81p and Pho85p; dephosphorylates phosphotyrosyl peptides
YBR098W	MMS4	YBR100W|SLX2	1.05115	0.457256	0.588521	0.592686	0.654905	0.590604	-0.759737	Verified	Subunit of the structure-specific Mms4p-Mus81p endonuclease that cleaves branched DNA; involved in recombination, DNA repair, and joint molecule formation/resolution during meiotic recombination
YGL163C	RAD54	XRS1	0.838507	0.588704	0.581006	0.599361	0.614285	0.594032	-0.751386	Verified	DNA-dependent ATPase, stimulates strand exchange by modifying the topology of double-stranded DNA; involved in the recombinational repair of double-strand breaks in DNA during vegetative growth and meiosis; member of the SWI/SNF family
YGL019W	CKB1		1.00649	0.533042	0.60506	0.707722	0.590861	0.597961	-0.741878	Verified	Beta regulatory subunit of casein kinase 2, a Ser/Thr protein kinase with roles in cell growth and proliferation; the holoenzyme also contains CKA1, CKA2 and CKB2, the many substrates include transcription factors and all RNA polymerases
YCL001W-A	YCL001W-A		1.07833	0.555478	0.480333	0.683687	0.653638	0.604558	-0.726047	Uncharacterized	Putative protein of unknown function; YCL001W-A gene has similarity to DOM34 and is present in a region duplicated between chromosomes XIV and III
YBR284W	YBR284W		1.01025	0.56376	0.570244	0.687377	0.640395	0.60532	-0.724231	Uncharacterized	Putative protein of unknown function; YBR284W is not an essential gene; null mutant exhibits decreased resistance to rapamycin and wortmannin and synthetic phenotype with alpha-synuclein
YBR281C	DUG2		1.01066	0.574126	0.592443	0.620487	0.648926	0.606465	-0.721503	Verified	Probable di- and tri-peptidase; forms a complex with Dug1p and Dug3p to degrade glutathione (GSH) and other peptides containing a gamma-glu-X bond in an alternative pathway to GSH degradation by gamma-glutamyl transpeptidase (Ecm38p)
YCR024C-A	PMP1		1.05948	0.528474	0.583573	0.643725	0.770435	0.613649	-0.704514	Verified	Small single-membrane span proteolipid that functions as a regulatory subunit of the plasma membrane H(+)-ATPase Pma1p, forms unique helix and positively charged cytoplasmic domain that is able to specifically segregate phosphatidylserines
YCR087W	YCR087W		1.03767	0.555892	0.499063	0.69589	0.673539	0.614716	-0.702009	Dubious	Dubious open reading frame unlikely to encode a protein, based on available experimental and comparative sequence data; partially overlaps uncharacterized gene YCR087C-A; YCR087W is not an essential gene
YLR032W	RAD5	SNM2|REV2	0.92004	0.14104	0.613515	0.618216	0.629692	0.615865	-0.699313	Verified	DNA helicase proposed to promote replication fork regression during postreplication repair by template switching; RING finger containing ubiquitin ligase; stimulates the synthesis of free and PCNA-bound polyubiquitin chains by Ubc13p-Mms2p
YCR025C	YCR025C		0.999949	0.523716	0.542346	0.691805	0.692734	0.617076	-0.69648	Dubious	Dubious open reading frame unlikely to encode a protein, based on available experimental and comparative sequence data; YCR025C is not an essential gene
YML041C	VPS71	SWC6	0.87639	0.173396	0.562198	0.745355	0.676751	0.619475	-0.690882	Verified	Nucleosome-binding component of the SWR1 complex, which exchanges histone variant H2AZ (Htz1p) for chromatin-bound histone H2A; required for vacuolar protein sorting
YLR085C	ARP6		0.946038	0.670245	0.571581	0.741904	0.428356	0.620913	-0.687537	Verified	Actin-related protein that binds nucleosomes; a component of the SWR1 complex, which exchanges histone variant H2AZ (Htz1p) for chromatin-bound histone H2A
YHR154W	RTT107	ESC4	0.90517	0.622826	0.612845	0.690884	0.621083	0.621954	-0.685119	Verified	Protein implicated in Mms22-dependent DNA repair during S phase, DNA damage induces phosphorylation by Mec1p at one or more SQ/TQ motifs; interacts with Mms22p and Slx4p; has four BRCT domains; has a role in regulation of Ty1 transposition
YML028W	TSA1	cTPxI|TPX1|ZRG14	0.91729	0.674891	0.694976	0.570741	0.532988	0.622816	-0.683122	Verified	Thioredoxin peroxidase, acts as both a ribosome-associated and free cytoplasmic antioxidant; self-associates to form a high-molecular weight chaperone complex under oxidative stress; deletion results in mutator phenotype
YNL246W	VPS75		0.902003	0.656911	0.76405	0.179959	0.594457	0.625684	-0.676494	Verified	NAP family histone chaperone; binds to histones and Rtt109p, stimulating histone acetyltransferase activity; possesses nucleosome assembly activity in vitro; proposed role in vacuolar protein sorting and in double-strand break repair
YLR402W	YLR402W		0.953757	0.622973	0.552054	0.723597	0.634493	0.628733	-0.66948	Dubious	Dubious open reading frame unlikely to encode a protein, based on available experimental and comparative sequence data
YDR293C	SSD1	SRK1|RLT1|MCS1|CLA1	1.03325	0.338124	0.581861	0.676843	0.699896	0.629352	-0.668061	Verified	RNA-binding protein with a role in maintenance of cellular integrity, interacts with components of the TOR pathway; ssd1 mutant of a clinical S. cerevisiae strain displays elevated virulence
YBR295W	PCA1	PAY2|CAD2	1.01249	0.573986	0.586478	0.726459	0.675468	0.630973	-0.66435	Verified	Cadmium transporting P-type ATPase; may also have a role in copper and iron homeostasis; stabilized by Cd binding, which prevents ubiquitination; S288C and other lab strains contain a G970R mutation which eliminates Cd transport function
YML016C	PPZ1		0.933348	0.600517	0.63615	0.62854	0.714994	0.632345	-0.661217	Verified	Serine/threonine protein phosphatase Z, isoform of Ppz2p; involved in regulation of potassium transport, which affects osmotic stability, cell cycle progression, and halotolerance
YCR087C-A	YCR087C-A		0.983389	0.652223	0.529119	0.694315	0.613606	0.632914	-0.659918	Uncharacterized	Putative protein of unknown function; green fluorescent protein (GFP)-fusion protein localizes to the nucleolus; YCR087C-A is not an essential gene
YOL067C	RTG1		0.923688	0.446305	0.661626	0.633113	0.634066	0.63359	-0.65838	Verified	Transcription factor (bHLH) involved in interorganelle communication between mitochondria, peroxisomes, and nucleus
YBR044C	TCM62		1.03956	0.652399	0.602859	0.632945	0.636757	0.634851	-0.65551	Verified	Protein involved in the assembly of the mitochondrial succinate dehydrogenase complex; putative chaperone
YAL012W	CYS3	STR1|FUN35|CYI1	0.942303	0.581327	0.564201	0.707111	0.698435	0.639881	-0.644125	Verified	Cystathionine gamma-lyase, catalyzes one of the two reactions involved in the transsulfuration pathway that yields cysteine from homocysteine with the intermediary formation of cystathionine
YDR073W	SNF11		1.02826	0.51422	0.584708	0.697833	0.726394	0.641271	-0.640994	Verified	Subunit of the SWI/SNF chromatin remodeling complex involved in transcriptional regulation; interacts with a highly conserved 40-residue sequence of Snf2p
YNL299W	TRF5		0.934535	0.370469	0.56487	0.78581	0.718984	0.641927	-0.639518	Verified	Non-canonical poly(A) polymerase, involved in nuclear RNA degradation as a component of the TRAMP complex; catalyzes polyadenylation of hypomodified tRNAs, and snoRNA and rRNA precursors; overlapping but non-redundant functions with Pap2p
YBR231C	SWC5	AOR1	0.921795	0.65884	0.537677	0.627712	0.67799	0.643276	-0.636491	Verified	Protein of unknown function, component of the SWR1 complex, which exchanges histone variant H2AZ (Htz1p) for chromatin-bound histone H2A
YIL040W	APQ12		0.819154	0.372204	0.713782	0.576577	0.761704	0.64518	-0.632227	Verified	Protein required for nuclear envelope morphology, nuclear pore complex localization, mRNA export from the nucleus; exhibits synthetic lethal genetic interactions with genes involved in lipid metabolism
YCR036W	RBK1		0.99293	0.477401	0.590236	0.702272	0.709371	0.646254	-0.629828	Verified	Putative ribokinase
YAL011W	SWC3	SWC1	0.948186	0.616776	0.636551	0.729985	0.65914	0.647845	-0.626278	Verified	Protein of unknown function, component of the SWR1 complex, which exchanges histone variant H2AZ (Htz1p) for chromatin-bound histone H2A; required for formation of nuclear-associated array of smooth endoplasmic reticulum known as karmellae
YER016W	BIM1	EB1|YEB1	0.950114	0.652409	0.744322	0.54367	0.652358	0.652384	-0.616207	Verified	Microtubule-binding protein that together with Kar9p makes up the cortical microtubule capture site and delays the exit from mitosis when the spindle is oriented abnormally
YLR360W	VPS38	VPL17	1.00662	0.579154	0.574432	0.758836	0.732001	0.655578	-0.609162	Verified	Part of a Vps34p phosphatidylinositol 3-kinase complex that functions in carboxypeptidase Y (CPY) sorting; binds Vps30p and Vps34p to promote production of phosphatidylinositol 3-phosphate (PtdIns3P) which stimulates kinase activity
YOR270C	VPH1		0.959717	-1.07817	0.525409	1.02255	0.800937	0.663173	-0.592543	Verified	Subunit a of vacuolar-ATPase V0 domain, one of two isoforms (Vph1p and Stv1p); Vph1p is located in V-ATPase complexes of the vacuole while Stv1p is located in V-ATPase complexes of the Golgi and endosomes
YOL049W	GSH2		1.02625	0.668545	0.64407	0.665972	0.69761	0.667258	-0.583683	Verified	Glutathione synthetase, catalyzes the ATP-dependent synthesis of glutathione (GSH) from gamma-glutamylcysteine and glycine; induced by oxidative stress and heat shock
YMR055C	BUB2	PAC7	1.00735	0.657558	0.716161	0.66859	0.666815	0.667703	-0.582722	Verified	Mitotic exit network regulator, forms GTPase-activating Bfa1p-Bub2p complex that binds Tem1p and spindle pole bodies, blocks cell cycle progression before anaphase in response to spindle and kinetochore damage
YBR297W	MAL33	MALR|MAL3R	1.01284	0.532209	0.575677	0.761599	0.817869	0.668638	-0.580703	Verified	MAL-activator protein, part of complex locus MAL3; nonfunctional in genomic reference strain S288C
YDL198C	GGC1	YHM1	0.762653	0.625182	0.697098	0.791194	0.643606	0.670352	-0.577009	Verified	Mitochondrial GTP/GDP transporter, essential for mitochondrial genome maintenance; has a role in mitochondrial iron transport; member of the mitochondrial carrier family
YJL056C	ZAP1	ZRG10	0.989552	0.599091	0.663462	0.791146	0.677476	0.670469	-0.576757	Verified	Zinc-regulated transcription factor; binds to zinc-responsive promoters to induce transcription of certain genes in presence of zinc, represses other genes in low zinc; regulates its own transcription; contains seven zinc-finger domains
YHR202W	YHR202W		1.06407	0.575839	0.619953	0.756034	0.725831	0.672892	-0.571554	Uncharacterized	Putative protein of unknown function; green fluorescent protein (GFP)-fusion protein localizes to the vacuole, while HA-tagged protein is found in the soluble fraction, suggesting cytoplasmic localization
YLR361C	DCR2		1.01884	0.615814	0.665286	0.683235	0.716457	0.67426	-0.568622	Verified	Phosphoesterase involved in downregulation of the unfolded protein response, at least in part via dephosphorylation of Ire1p; dosage-dependent positive regulator of the G1/S phase transition through control of the timing of START
YHR012W	VPS29	VPT6|PEP11	1.03305	0.635658	0.593534	0.734383	0.716444	0.676051	-0.564796	Verified	Endosomal protein that is a subunit of the membrane-associated retromer complex essential for endosome-to-Golgi retrograde transport; forms a subcomplex with Vps35p and Vps26p that selects cargo proteins for endosome-to-Golgi retrieval
YHR087W	RTC3		0.958766	0.594128	0.591092	0.759025	0.781573	0.676576	-0.563675	Verified	Protein of unknown function involved in RNA metabolism; has structural similarity to SBDS, the human protein mutated in Shwachman-Diamond Syndrome (the yeast SBDS ortholog = SDO1); null mutation suppresses cdc13-1 temperature sensitivity
YPR135W	CTF4	POB1|CHL15	0.861829	0.628393	0.728283	0.855583	0.242	0.678338	-0.559923	Verified	Chromatin-associated protein, required for sister chromatid cohesion; interacts with DNA polymerase alpha (Pol1p) and may link DNA synthesis to sister chromatid cohesion
YJR060W	CBF1	CPF1|CEP1	0.890239	0.477588	0.657107	0.764065	0.700914	0.679011	-0.558494	Verified	Helix-loop-helix protein that binds the motif CACRTG, which is present at several sites including MET gene promoters and centromere DNA element I (CDEI); required for nucleosome positioning at this motif; targets Isw1p to DNA
YBR189W	RPS9B	rp21|YS11|S9B|S13|SUP46|RPS13A	0.82869	0.592584	0.762541	NA	0.679218	0.679218	-0.558053	Verified	Protein component of the small (40S) ribosomal subunit; nearly identical to Rps9Ap and has similarity to E. coli S4 and rat S9 ribosomal proteins
YPL120W	VPS30	ATG6|VPT30|APG6	1.01472	0.636763	0.637309	0.811921	0.722923	0.680116	-0.556147	Verified	Subunit of phosphatidylinositol (PtdIns) 3-kinase complexes I and II; Complex I is essential in autophagy and Complex II is required for vacuolar protein sorting; ortholog of the higher eukaryotic gene Beclin 1
YAL024C	LTE1	MSI2	0.993852	0.652448	0.597837	0.709682	0.714849	0.681065	-0.554135	Verified	Protein similar to GDP/GTP exchange factors but without detectable GEF activity; required for asymmetric localization of Bfa1p at daughter-directed spindle pole bodies and for mitotic exit at low temperatures
YJL124C	LSM1	SPB8	0.93465	0.548416	0.576925	0.876386	0.787344	0.682134	-0.551872	Verified	Lsm (Like Sm) protein; forms heteroheptameric complex (with Lsm2p, Lsm3p, Lsm4p, Lsm5p, Lsm6p, and Lsm7p) involved in degradation of cytoplasmic mRNAs
YIL148W	RPL40A	L40A|UB11|UBI1|CEP52A	0.998209	0.592915	0.656419	0.712296	0.761622	0.684358	-0.547178	Verified	Fusion protein, identical to Rpl40Bp, that is cleaved to yield ubiquitin and a ribosomal protein of the large (60S) ribosomal subunit with similarity to rat L40; ubiquitin may facilitate assembly of the ribosomal protein into ribosomes
YDR485C	VPS72	SWC2	1.00617	0.686886	0.613194	0.723212	0.694423	0.690655	-0.533964	Verified	Htz1p-binding component of the SWR1 complex, which exchanges histone variant H2AZ (Htz1p) for chromatin-bound histone H2A; required for vacuolar protein sorting
YMR223W	UBP8		0.934922	0.614951	0.609484	0.781895	0.773114	0.694032	-0.526925	Verified	Ubiquitin-specific protease that is a component of the SAGA (Spt-Ada-Gcn5-Acetyltransferase) acetylation complex; required for SAGA-mediated deubiquitination of histone H2B
YPL105C	SYH1		1.04055	0.740933	0.697728	0.615061	0.69313	0.695429	-0.524025	Verified	Protein of unknown function that may interact with ribosomes, based on co-purification experiments; authentic, non-tagged protein is detected in highly purified mitochondria in high-throughput studies
YPL226W	NEW1		0.897159	0.655577	0.64812	0.75899	0.748408	0.701993	-0.510472	Verified	ATP binding cassette protein that cosediments with polysomes and is required for biogenesis of the small ribosomal subunit; Asn/Gln-rich rich region supports [NU+] prion formation and susceptibility to [PSI+] prion induction
YER074W	RPS24A	S24A|RPS24EA	0.883219	0.560016	0.636277	0.819384	0.76852	0.702399	-0.509638	Verified	Protein component of the small (40S) ribosomal subunit; identical to Rps24Bp and has similarity to rat S24 ribosomal protein
YER164W	CHD1		1.04871	0.6761	0.632164	0.756813	0.732703	0.704402	-0.50553	Verified	Nucleosome remodeling factor that functions in regulation of transcription elongation; contains a chromo domain, a helicase domain and a DNA-binding domain; component of both the SAGA and SLIK complexes
YNL201C	PSY2		1.04322	0.615746	0.627493	0.782368	0.806509	0.70493	-0.504447	Verified	Putative subunit of an evolutionarily conserved protein phosphatase complex containing the catalytic subunit Pph3p and the regulatory subunit Psy4p; required for cisplatin and oxaliplatin resistance; putative homolog of mammalian R3
YPL008W	CHL1	MCM12|LPA9|CTF1	0.991896	0.764813	0.678833	0.732962	0.674803	0.705898	-0.502469	Verified	Probable DNA helicase involved in sister-chromatid cohesion and genome integrity; interacts with ECO1 and CTF18; mutants are defective in silencing, rDNA recombination, aging and the heat shock response; FANCJ-like helicase family member
YLR322W	VPS65		0.93073	0.152835	0.805349	0.84719	0.607368	0.706359	-0.501527	Dubious	Dubious open reading frame, unlikely to encode a protein; not conserved in closely related Saccharomyces species; 75% of ORF overlaps the verified gene SFH1; deletion causes a vacuolar protein sorting defect and blocks anaerobic growth
YJL053W	PEP8	VPT4|VPS26|GRD6	1.0231	0.644731	0.650202	0.76256	0.774511	0.706381	-0.501481	Verified	Vacuolar protein sorting protein that forms part of the multimeric membrane-associated retromer complex along with Vps35p, Vps29p, Vps17p, and Vps5p; essential for endosome-to-Golgi retrograde protein transport
YPR119W	CLB2		1.00622	0.847795	0.606227	0.64591	0.770266	0.708088	-0.497999	Verified	B-type cyclin involved in cell cycle progression; activates Cdc28p to promote the transition from G2 to M phase; accumulates during G2 and M, then targeted via a destruction box motif for ubiquitin-mediated degradation by the proteasome
YLL002W	RTT109	KAT11|REM50|KIM2	0.794806	0.574881	0.644529	0.773505	0.794864	0.709017	-0.496109	Verified	Histone acetyltransferase critical for cell survival in the presence of DNA damage during S phase; acetylates H3-K56 and H3-K9; involved in non-homologous end joining and in regulation of Ty1 transposition; interacts physically with Vps75p
YOR001W	RRP6		0.916735	0.695873	0.634944	0.723909	0.81563	0.709891	-0.494331	Verified	Nuclear exosome exonuclease component; has 3'-5' exonuclease activity; involved in RNA processing, maturation, surveillance, degradation, tethering, and export; has similarity to E. coli RNase D and to human PM-Sc1 100 (EXOSC10)
YPL047W	SGF11		0.963375	0.612366	0.657011	0.803777	0.766589	0.7118	-0.490456	Verified	Integral subunit of SAGA histone acetyltransferase complex, regulates transcription of a subset of SAGA-regulated genes, required for the Ubp8p association with SAGA and for H2B deubiquitylation
YPR141C	KAR3	OSR11	0.425789	0.586168	0.426819	1.06724	0.844373	0.71527	-0.48344	Verified	Minus-end-directed microtubule motor that functions in mitosis and meiosis, localizes to the spindle pole body and localization is dependent on functional Cik1p, required for nuclear fusion during mating; potential Cdc28p substrate
YER083C	GET2	RMD7|HUR2	0.968144	0.670926	0.484915	0.820671	0.768861	0.719894	-0.474144	Verified	Subunit of the GET complex; involved in insertion of proteins into the ER membrane; required for the retrieval of HDEL proteins from the Golgi to the ER in an ERD2 dependent fashion and for meiotic nuclear division
YJR053W	BFA1	IBD1	1.02231	0.715441	0.741979	0.694404	0.7251	0.720271	-0.473389	Verified	Component of the GTPase-activating Bfa1p-Bub2p complex involved in multiple cell cycle checkpoint pathways that control exit from mitosis
YMR243C	ZRC1	OSR1	0.970854	0.703319	0.704075	0.761484	0.743113	0.723594	-0.466747	Verified	Vacuolar membrane zinc transporter, transports zinc from the cytosol into the vacuole for storage; also has a role in resistance to zinc shock resulting from a sudden influx of zinc into the cytoplasm
YJL092W	SRS2	HPR5|RADH1|RADH	0.966679	0.662491	0.739871	0.709247	0.742316	0.724559	-0.464825	Verified	DNA helicase and DNA-dependent ATPase involved in DNA repair, needed for proper timing of commitment to meiotic recombination and transition from Meiosis I to II; blocks trinucleotide repeat expansion; affects genome stability
YBL072C	RPS8A	rp19|YS9|S8A|S14A	0.943682	0.667594	0.725405	0.76688	0.724622	0.725014	-0.46392	Verified	Protein component of the small (40S) ribosomal subunit; identical to Rps8Bp and has similarity to rat S8 ribosomal protein
YDR075W	PPH3		1.05038	0.648575	0.722577	0.877412	0.729231	0.725904	-0.462149	Verified	Catalytic subunit of an evolutionarily conserved protein phosphatase complex containing Psy2p and the regulatory subunit Psy4p; required for cisplatin resistance; involved in activation of Gln3p
YPL068C	YPL068C		0.967401	0.640241	0.674094	0.788226	0.782604	0.728349	-0.457298	Uncharacterized	Protein of unknown function; green fluorescent protein (GFP)-fusion protein localizes to the nucleus and is induced in response to the DNA-damaging agent MMS
YGL020C	GET1	MDM39	0.983265	0.771327	0.643402	0.740183	0.716725	0.728454	-0.45709	Verified	Subunit of the GET complex; involved in insertion of proteins into the ER membrane; required for the retrieval of HDEL proteins from the Golgi to the ER in an ERD2 dependent fashion and for normal mitochondrial morphology and inheritance
YCR053W	THR4		1.03204	0.793921	0.755401	0.705922	0.672465	0.730661	-0.452725	Verified	Threonine synthase, conserved protein that catalyzes formation of threonine from O-phosphohomoserine; expression is regulated by the GCN4-mediated general amino acid control pathway
YGR257C	MTM1		0.941421	0.639573	0.716623	0.772927	0.750903	0.733763	-0.446614	Verified	Mitochondrial protein of the mitochondrial carrier family, involved in activating mitochondrial Sod2p probably by facilitating insertion of an essential manganese cofactor
YEL013W	VAC8	YEB3	0.998306	0.64023	0.6562	0.820075	0.81778	0.73699	-0.440282	Verified	Phosphorylated and palmitoylated vacuolar membrane protein that interacts with Atg13p, required for the cytoplasm-to-vacuole targeting (Cvt) pathway; interacts with Nvj1p to form nucleus-vacuole junctions
YBL009W	ALK2		1.03508	0.752091	0.674995	0.733739	0.821755	0.742915	-0.428731	Verified	Protein kinase; accumulation and phosphorylation are periodic during the cell cycle; phosphorylated in response to DNA damage; contains characteristic motifs for degradation via the APC pathway; similar to Alk1p and to mammalian haspins
YJL148W	RPA34	A34.5	0.962673	0.724444	0.72272	0.765731	0.779199	0.745088	-0.424518	Verified	RNA polymerase I subunit A34.5
YDR184C	ATC1	LIC4	0.914256	0.725091	0.682167	0.794813	0.768807	0.746949	-0.420918	Verified	Nuclear protein, possibly involved in regulation of cation stress responses and/or in the establishment of bipolar budding pattern
YLR094C	GIS3		1.07577	0.70601	0.704204	0.793778	0.791728	0.748869	-0.417215	Verified	Protein of unknown function
YDR156W	RPA14	A14	0.942018	0.618204	0.678822	0.821213	0.859343	0.750018	-0.415003	Verified	RNA polymerase I subunit A14
YPL055C	LGE1		0.900571	0.771992	0.799058	0.529279	0.732071	0.752032	-0.411135	Verified	Protein of unknown function; null mutant forms abnormally large cells, and homozygous diploid null mutant displays delayed premeiotic DNA synthesis and reduced efficiency of meiotic nuclear division
YOL096C	COQ3		0.912941	0.724768	0.65769	0.779381	0.780491	0.752074	-0.411053	Verified	O-methyltransferase, catalyzes two different O-methylation steps in ubiquinone (Coenzyme Q) biosynthesis; component of a mitochondrial ubiquinone-synthesizing complex; phosphoprotein
YLR330W	CHS5	CAL3	0.944775	0.72983	0.781558	0.877267	0.683946	0.755694	-0.404126	Verified	Component of the exomer complex, which also contains Csh6p, Bch1p, Bch2p, and Bud7p and is involved in export of selected proteins, such as chitin synthase Chs3p, from the Golgi to the plasma membrane
YPR057W	BRR1		0.872383	0.583216	0.705985	0.80768	0.869358	0.756833	-0.401954	Verified	snRNP protein component of spliceosomal snRNPs, required for pre-mRNA splicing and snRNP biogenesis; in null mutant newly-synthesized snRNAs are destabilized and 3'-end processing is slowed
YIL010W	DOT5		1.04201	0.718097	0.728573	0.789531	0.785405	0.756989	-0.401655	Verified	Nuclear thiol peroxidase which functions as an alkyl-hydroperoxide reductase during post-diauxic growth
YML095C	RAD10		1.05044	0.751494	0.708172	0.767609	0.763886	0.75769	-0.40032	Verified	Single-stranded DNA endonuclease (with Rad1p), cleaves single-stranded DNA during nucleotide excision repair and double-strand break repair; subunit of Nucleotide Excision Repair Factor 1 (NEF1); homolog of human ERCC1 protein
YOR286W	RDL2	AIM42|FMP31	0.94763	0.755542	0.782396	0.754031	0.760701	0.758121	-0.399499	Verified	Protein with rhodanese activity; contains a rhodanese-like domain similar to Rdl1p, Uba4p, Tum1p, and Ych1p; overexpression causes a cell cycle delay; null mutant displays elevated frequency of mitochondrial genome loss
YOR346W	REV1		1.0365	0.804827	0.756681	0.743372	0.759613	0.758147	-0.399451	Verified	Deoxycytidyl transferase, forms a complex with the subunits of DNA polymerase zeta, Rev3p and Rev7p; involved in repair of abasic sites in damaged DNA
YEL059W	HHY1	ENV6	0.839218	0.629229	0.624965	0.888797	0.919786	0.759013	-0.397804	Dubious	Dubious open reading frame unlikely to encode a functional protein; mutant is hypersensitive to hygromycin B indicative of defects in vacuolar trafficking
YOL060C	MAM3		1.00051	0.743648	0.748489	0.773522	0.819532	0.761005	-0.394022	Verified	Protein required for normal mitochondrial morphology, has similarity to hemolysins
YKL074C	MUD2		0.922142	0.677519	0.65364	0.844637	0.848985	0.761078	-0.393884	Verified	Protein involved in early pre-mRNA splicing; component of the pre-mRNA-U1 snRNP complex, the commitment complex; interacts with Msl5p/BBP splicing factor and Sub2p; similar to metazoan splicing factor U2AF65
YCR024C	SLM5		0.786747	0.854863	0.668102	0.898353	0.561837	0.761483	-0.393116	Verified	Mitochondrial asparaginyl-tRNA synthetase
YML007W	YAP1	SNQ3|PAR1	0.99559	0.798615	0.722659	0.83006	0.727602	0.763108	-0.39004	Verified	Basic leucine zipper (bZIP) transcription factor required for oxidative stress tolerance; activated by H2O2 through the multistep formation of disulfide bonds and transit from the cytoplasm to the nucleus; mediates resistance to cadmium
YBL103C	RTG3		0.942634	0.712294	0.816103	0.756674	0.769693	0.763183	-0.389899	Verified	Basic helix-loop-helix-leucine zipper (bHLH/Zip) transcription factor that forms a complex with another bHLH/Zip protein, Rtg1p, to activate the retrograde (RTG) and TOR pathways
YJR108W	ABM1		0.994327	0.697767	0.788238	0.741871	0.813018	0.765054	-0.386366	Verified	Protein of unknown function, required for normal microtubule organization
YNL054W	VAC7		1.01129	0.759622	0.708286	0.779738	0.851577	0.76968	-0.37767	Verified	Integral vacuolar membrane protein involved in vacuole inheritance and morphology; activates Fab1p kinase activity under basal conditions and also after hyperosmotic shock
YNL273W	TOF1		0.984684	0.83304	0.771612	0.768281	0.762291	0.769946	-0.37717	Verified	Subunit of a replication-pausing checkpoint complex (Tof1p-Mrc1p-Csm3p) that acts at the stalled replication fork to promote sister chromatid cohesion after DNA damage, facilitating gap repair of damaged DNA; interacts with the MCM helicase
YOL076W	MDM20	NAA25|DEC1	0.918869	0.770086	0.772347	0.588859	0.791932	0.771216	-0.374792	Verified	Non-catalytic subunit of the NatB N-terminal acetyltransferase, which catalyzes N-acetylation of proteins with specific N-terminal sequences; involved in mitochondrial inheritance and actin assembly
YBL024W	NCL1	TRM4	0.964462	0.679793	0.765209	0.779185	0.820812	0.772197	-0.372959	Verified	S-adenosyl-L-methionine-dependent tRNA: m5C-methyltransferase, methylates cytosine to m5C at several positions in tRNAs and intron-containing pre-tRNAs; similar to Nop2p and human proliferation associated nucleolar protein p120
YMR190C	SGS1		0.972401	0.772868	0.769756	0.774387	0.772927	0.772898	-0.371651	Verified	Nucleolar DNA helicase of the RecQ family involved in genome integrity maintenance; regulates chromosome synapsis and meiotic joint molecule/crossover formation; similar to human BLM and WRN proteins implicated in Bloom and Werner syndromes
YJL047C	RTT101	CULLIN 8|CULC|CUL8	0.917118	0.800991	0.747093	0.631593	0.824118	0.774042	-0.369516	Verified	Cullin subunit of a Roc1p-dependent E3 ubiquitin ligase complex with a role in anaphase progression; implicated in Mms22-dependent DNA repair; involved with Mms1p in nonfunctional rRNA decay; modified by the ubiquitin-like protein, Rub1p
YGL253W	HXK2	SCI2|HKB|HEX1	0.999059	0.725663	0.736313	0.843713	0.812618	0.774465	-0.368727	Verified	Hexokinase isoenzyme 2 that catalyzes phosphorylation of glucose in the cytosol; predominant hexokinase during growth on glucose; functions in the nucleus to repress expression of HXK1 and GLK1 and to induce expression of its own gene
YBL089W	AVT5		0.922616	0.700542	0.736559	0.836572	0.813245	0.774902	-0.367915	Verified	Putative transporter, member of a family of seven S. cerevisiae genes (AVT1-7) related to vesicular GABA-glycine transporters
YMR078C	CTF18	CHL12	0.793627	0.353798	0.716812	0.835507	0.860859	0.77616	-0.365575	Verified	Subunit of a complex with Ctf8p that shares some subunits with Replication Factor C and is required for sister chromatid cohesion; may have overlapping functions with Rad24p in the DNA damage replication checkpoint
YGL016W	KAP122	PDR6	0.948493	0.782667	0.69251	0.886653	0.770312	0.776489	-0.364962	Verified	Karyopherin beta, responsible for import of the Toa1p-Toa2p complex into the nucleus; binds to nucleoporins Nup1p and Nup2p; may play a role in regulation of pleiotropic drug resistance
YGL114W	YGL114W		1.04587	0.787171	0.766545	0.720783	0.801461	0.776858	-0.364277	Uncharacterized	Putative protein of unknown function; predicted member of the oligopeptide transporter (OPT) family of membrane transporters
YOR132W	VPS17	VPT3|PEP21	1.0129	0.786391	0.771354	0.786746	0.746064	0.778872	-0.360541	Verified	Subunit of the membrane-associated retromer complex essential for endosome-to-Golgi retrograde protein transport; peripheral membrane protein that assembles onto the membrane with Vps5p to promote vesicle formation
YFR034C	PHO4	phoD	1.05894	0.697976	0.765624	0.79526	0.792471	0.779048	-0.360216	Verified	Basic helix-loop-helix (bHLH) transcription factor of the myc-family; binds cooperatively with Pho2p to the PHO5 promoter; function is regulated by phosphorylation at multiple sites and by phosphate availability
YBR278W	DPB3		0.976424	0.784792	0.753483	0.792819	0.775979	0.780385	-0.357742	Verified	Third-largest subunit of DNA polymerase II (DNA polymerase epsilon), required to maintain fidelity of chromosomal replication and also for inheritance of telomeric silencing; mRNA abundance peaks at the G1/S boundary of the cell cycle
YHR194W	MDM31		0.706286	0.674869	0.755856	0.807356	0.942337	0.781606	-0.355487	Verified	Mitochondrial inner membrane protein with similarity to Mdm32p, required for normal mitochondrial morphology and inheritance; interacts genetically with MMM1, MDM10, MDM12, and MDM34
YJL204C	RCY1		0.925786	0.692979	0.810279	0.762007	0.801791	0.781899	-0.354946	Verified	F-box protein involved in recycling plasma membrane proteins internalized by endocytosis; localized to sites of polarized growth
YBR269C	FMP21		1.02092	0.666252	0.716822	0.849034	0.862282	0.782928	-0.353049	Uncharacterized	Putative protein of unknown function; the authentic, non-tagged protein is detected in highly purified mitochondria in high-throughput studies
YDR014W	RAD61	WPL1	1.04606	0.76157	0.775475	0.822512	0.790515	0.782995	-0.352924	Verified	Subunit of a complex (Scc3p, Pds5p, Rad61p) that inhibits sister chromatid cohesion; inhibited by Eco1p-acetylated cohesin subunits Smc3p and Mcd1p; related to the human Wapl protein that controls the association of cohesin with chromatin
YLR006C	SSK1		0.995397	0.850322	0.787155	0.7264	0.778951	0.783053	-0.352818	Verified	Cytoplasmic response regulator, part of a two-component signal transducer that mediates osmosensing via a phosphorelay mechanism; dephosphorylated form is degraded by the ubiquitin-proteasome system; potential Cdc28p substrate
YDR310C	SUM1		0.986227	0.755403	0.757722	0.808441	0.811768	0.783082	-0.352765	Verified	Transcriptional repressor required for mitotic repression of middle sporulation-specific genes; also acts as general replication initiation factor; involved in telomere maintenance, chromatin silencing; regulated by pachytene checkpoint
YGL252C	RTG2		0.976209	0.753168	0.795311	0.817269	0.771256	0.783284	-0.352393	Verified	Sensor of mitochondrial dysfunction; regulates the subcellular location of Rtg1p and Rtg3p, transcriptional activators of the retrograde (RTG) and TOR pathways; Rtg2p is inhibited by the phosphorylated form of Mks1p
YLR095C	IOC2		1.05888	0.794618	0.725554	0.775198	0.797743	0.784908	-0.349405	Verified	Member of a complex (Isw1b) with Isw1p and Ioc4p that exhibits nucleosome-stimulated ATPase activity and acts within coding regions to coordinate transcription elongation with termination and processing, contains a PHD finger motif
YBR181C	RPS6B	RPS102|RPS101|LPG18	0.871466	0.528828	0.796311	0.794726	0.776997	0.785861	-0.347653	Verified	Protein component of the small (40S) ribosomal subunit; identical to Rps6Ap and has similarity to rat S6 ribosomal protein
YJL154C	VPS35	VPT7|GRD9	0.996536	0.769412	0.726747	0.824851	0.803253	0.786333	-0.346789	Verified	Endosomal subunit of membrane-associated retromer complex required for retrograde transport; receptor that recognizes retrieval signals on cargo proteins, forms subcomplex with Vps26p and Vps29p that selects cargo proteins for retrieval
YNL153C	GIM3	PFD4	0.88241	0.796056	0.777508	0.76233	0.804863	0.786782	-0.345964	Verified	Subunit of the heterohexameric cochaperone prefoldin complex which binds specifically to cytosolic chaperonin and transfers target proteins to it
YKR084C	HBS1		1.03801	0.740778	0.705569	0.889991	0.833053	0.786916	-0.345719	Verified	GTPase with similarity to translation release factors; together with binding partner Dom34p, facilitates ribosomal subunit dissociation and peptidyl-tRNA release when translation is stalled; genetically implicated in mRNA no-go decay
YER007C-A	TMA20	RBF20	0.979859	0.763587	0.807812	0.766394	0.846233	0.787103	-0.345376	Verified	Protein of unknown function that associates with ribosomes and has a putative RNA binding domain; interacts with Tma22p; null mutant exhibits translation defects; has homology to human oncogene MCT-1
YKL056C	TMA19	MMI1|RBF18	0.95872	0.778763	0.799858	0.629296	0.867167	0.789311	-0.341335	Verified	Protein that associates with ribosomes; homolog of translationally controlled tumor protein; green fluorescent protein (GFP)-fusion protein localizes to the cytoplasm and relocates to the mitochondrial outer surface upon oxidative stress
YLR410W	VIP1		1.00811	0.753762	0.719439	0.849611	0.825235	0.789499	-0.340991	Verified	Inositol hexakisphosphate (IP6) and inositol heptakisphosphate (IP7) kinase; IP7 production is important for phosphate signaling; involved in cortical actin cytoskeleton function, and invasive pseudohyphal growth analogous to S. pombe asp1
YPL013C	MRPS16		0.963094	0.818034	0.791689	0.786721	0.78864	0.790164	-0.339775	Verified	Mitochondrial ribosomal protein of the small subunit
YKL155C	RSM22		0.778138	0.811887	0.77261	0.86457	0.760505	0.792248	-0.335975	Verified	Mitochondrial ribosomal protein of the small subunit; also predicted to be an S-adenosylmethionine-dependent methyltransferase
YDR207C	UME6	RIM16|NIM2|CAR80	0.986373	0.716893	0.845432	0.900314	0.742157	0.793795	-0.333162	Verified	Key transcriptional regulator of early meiotic genes, binds URS1 upstream regulatory sequence, couples metabolic responses to nutritional cues with initiation and progression of meiosis, forms complex with Ime1p, and also with Sin3p-Rpd3p
YBR125C	PTC4	GCT1	1.00281	0.773329	0.779806	0.821617	0.809627	0.794716	-0.331488	Verified	Cytoplasmic type 2C protein phosphatase (PP2C); identified as a high-copy number suppressor of cnb1 mpk1 synthetic lethality; overexpression decreases high-osmolarity induced Hog1p phosphorylation and kinase activity
YMR048W	CSM3		0.982902	0.80673	0.844869	0.726806	0.78329	0.79501	-0.330955	Verified	Replication fork associated factor, required for stable replication fork pausing; component of the DNA replication checkpoint pathway; required for accurate chromosome segregation during meiosis
YDR348C	YDR348C		0.863128	0.849464	0.715991	0.7737	0.818311	0.796006	-0.329149	Uncharacterized	Protein of unknown function; green fluorescent protein (GFP)-fusion protein localizes to the cell periphery and bud neck; potential Cdc28p substrate
YER056C-A	RPL34A	L34A	0.939406	0.66748	0.76914	0.864761	0.825575	0.797358	-0.326701	Verified	Protein component of the large (60S) ribosomal subunit, nearly identical to Rpl34Bp and has similarity to rat L34 ribosomal protein
YIL139C	REV7		1.05819	0.865752	0.744855	0.800025	0.795711	0.797868	-0.325779	Verified	Accessory subunit of DNA polymerase zeta, involved in translesion synthesis during post-replication repair; required for mutagenesis induced by DNA damage; involved in double-strand break repair
YNL136W	EAF7		0.941074	0.826412	0.808042	0.753755	0.789613	0.798828	-0.324044	Verified	Subunit of the NuA4 histone acetyltransferase complex, which acetylates the N-terminal tails of histones H4 and H2A
YFR038W	IRC5		1.01081	0.737788	0.752002	0.850587	0.864182	0.801295	-0.319595	Verified	Putative ATPase containing the DEAD/H helicase-related sequence motif; null mutant displays increased levels of spontaneous Rad52p foci
YDR513W	GRX2	TTR1	1.00847	0.760395	0.82803	0.774582	0.860885	0.801306	-0.319575	Verified	Cytoplasmic glutaredoxin, thioltransferase, glutathione-dependent disulfide oxidoreductase involved in maintaining redox state of target proteins, also exhibits glutathione peroxidase activity, expression induced in response to stress
YML096W	YML096W		1.01381	0.785631	0.791432	0.811464	0.871725	0.801448	-0.319319	Uncharacterized	Putative protein of unknown function with similarity to asparagine synthetases; green fluorescent protein (GFP)-fusion protein localizes to the cytoplasm; YML096W is not an essential gene and partially overlaps the verified gene RAD10
YBL027W	RPL19B	rpl5L|YL14|L23B|L19B	0.980273	0.743797	0.739304	0.901814	0.861753	0.802775	-0.316932	Verified	Protein component of the large (60S) ribosomal subunit, nearly identical to Rpl19Ap and has similarity to rat L19 ribosomal protein; rpl19a and rpl19b single null mutations result in slow growth, while the double null mutation is lethal
YDR537C	YDR537C		1.0119	0.751118	0.722939	0.855992	0.866909	0.803555	-0.315532	Dubious	Dubious open reading frame unlikely to encode a protein, almost completely overlaps verified ORF PAD1/YDR538W
YPR164W	MMS1	SLM6|RTT108	0.804956	0.780633	0.827366	0.832129	0.604921	0.804	-0.314733	Verified	Subunit of an E3 ubiquitin ligase complex involved in resolving replication intermediates or preventing the damage caused by blocked replication forks; regulates Ty1 transposition; involved with Rtt101p in nonfunctional rRNA decay
YOL068C	HST1		1.08502	0.806361	0.796669	0.817006	0.803818	0.80509	-0.312779	Verified	NAD(+)-dependent histone deacetylase; essential subunit of the Sum1p/Rfm1p/Hst1p complex required for ORC-dependent silencing and mitotic repression; non-essential subunit of the Set3C deacetylase complex; involved in telomere maintenance
YCR027C	RHB1	RSG1	1.02133	0.77955	0.623481	0.831404	0.832492	0.805477	-0.312084	Verified	Putative Rheb-related GTPase involved in regulating canavanine resistance and arginine uptake; member of the Ras superfamily of G-proteins
YCR094W	CDC50		0.880179	0.839305	0.760578	0.813724	0.797365	0.805544	-0.311965	Verified	Endosomal protein that interacts with phospholipid flippase Drs2p; interaction with Cdc50p is essential for Drs2p catalytic activity; mutations affect cell polarity and polarized growth; similar to Ynr048wp and Lem3p
YDR457W	TOM1		0.965232	0.808767	0.832089	0.770786	0.802357	0.805562	-0.311932	Verified	E3 ubiquitin ligase of the hect-domain class; has a role in mRNA export from the nucleus and may regulate transcriptional coactivators; involved in degradation of excess histones
YDR435C	PPM1		1.06649	0.802273	0.806125	0.810849	0.805323	0.805724	-0.311643	Verified	Carboxyl methyltransferase, methylates the C terminus of the protein phosphatase 2A catalytic subunit (Pph21p or Pph22p), which is important for complex formation with regulatory subunits
YJL115W	ASF1	CIA1	0.822489	0.727686	0.877829	0.733729	0.915304	0.805779	-0.311543	Verified	Nucleosome assembly factor, involved in chromatin assembly and disassembly, anti-silencing protein that causes derepression of silent loci when overexpressed; plays a role in regulating Ty1 transposition
YDL065C	PEX19	PAS12	0.984188	0.817416	0.810572	0.724048	0.801992	0.806282	-0.310644	Verified	Chaperone and import receptor for newly-synthesized class I peroxisomal membrane proteins (PMPs), binds PMPs in the cytoplasm and delivers them to the peroxisome for subsequent insertion into the peroxisomal membrane
YMR209C	YMR209C		1.01716	0.792818	0.79522	0.845961	0.819174	0.807197	-0.309007	Uncharacterized	Putative S-adenosylmethionine-dependent methyltransferase; YMR209C is not an essential gene
YNL111C	CYB5		0.990183	0.840294	0.723399	0.832532	0.783904	0.808218	-0.307183	Verified	Cytochrome b5, involved in the sterol and lipid biosynthesis pathways; acts as an electron donor to support sterol C5-6 desaturation
YHR203C	RPS4B	rp5|YS6|S7B|S4B	0.873582	0.805566	0.90023	0.811216	0.634881	0.808391	-0.306875	Verified	Protein component of the small (40S) ribosomal subunit; identical to Rps4Ap and has similarity to rat S4 ribosomal protein
YBR069C	TAT1	VAP1|TAP1	0.975781	0.799527	0.812571	0.86269	0.808438	0.810504	-0.303108	Verified	Amino acid transport protein for valine, leucine, isoleucine, and tyrosine, low-affinity tryptophan and histidine transporter; overexpression confers FK506 and FTY720 resistance
YJR070C	LIA1	MMD1	1.03364	0.770573	0.801224	0.829496	0.821737	0.811481	-0.301372	Verified	Deoxyhypusine hydroxylase, a HEAT-repeat containing metalloenzyme that catalyzes hypusine formation; binds to and is required for the modification of Hyp2p (eIF5A); complements S. pombe mmd1 mutants defective in mitochondrial positioning
YJL211C	YJL211C		0.959314	0.777793	0.898706	0.772557	0.845913	0.811853	-0.300709	Dubious	Dubious open reading frame unlikely to encode a protein, based on available experimental and comparative sequence data; partially overlaps the verified gene YJL210W/PEX2
YGL175C	SAE2	COM1	1.06781	0.851646	0.815193	0.809964	0.668213	0.812579	-0.299421	Verified	Endonuclease that processes hairpin DNA structures with the MRX complex; involved in meiotic and mitotic double-strand break repair; phosphorylated in response to DNA damage and required for normal resistance to DNA-damaging agents
YPL038W	MET31		1.06661	0.764199	0.814297	0.811586	0.825229	0.812942	-0.298776	Verified	Zinc-finger DNA-binding protein, involved in transcriptional regulation of the methionine biosynthetic genes, similar to Met32p
YDL190C	UFD2		0.98193	0.777806	0.788077	0.838313	0.849521	0.813195	-0.298326	Verified	Ubiquitin chain assembly factor (E4) that cooperates with a ubiquitin-activating enzyme (E1), a ubiquitin-conjugating enzyme (E2), and a ubiquitin protein ligase (E3) to conjugate ubiquitin to substrates; also functions as an E3
YIL128W	MET18	MMS19	0.846983	0.796376	0.830127	0.832606	0.789495	0.813252	-0.298226	Verified	DNA repair and TFIIH regulator, required for both nucleotide excision repair (NER) and RNA polymerase II (RNAP II) transcription; involved in telomere maintenance
YIL005W	EPS1		0.914121	0.717689	0.708684	0.916322	0.909366	0.813528	-0.297737	Verified	ER protein with chaperone and co-chaperone activity, involved in retention of resident ER proteins; has a role in recognizing proteins targeted for ER-associated degradation (ERAD), member of the protein disulfide isomerase family
YDR083W	RRP8		0.824367	0.652614	0.811897	1.01997	0.816169	0.814033	-0.296841	Verified	Nucleolar protein involved in rRNA processing, pre-rRNA cleavage at site A2; also involved in telomere maintenance; mutation is synthetically lethal with a gar1 mutation
YDL001W	RMD1		0.971987	0.785243	0.821203	0.915065	0.807475	0.814339	-0.296298	Verified	Cytoplasmic protein required for sporulation
YMR044W	IOC4		1.04125	0.795429	0.800527	0.880218	0.829199	0.814863	-0.29537	Verified	Member of a complex (Isw1b) with Isw1p and Ioc2p that exhibits nucleosome-stimulated ATPase activity and acts within coding regions to coordinate transcription elongation with termination and processing, contains a PWWP motif
YOR069W	VPS5	YOR29-20|VPT5|PEP10|GRD2	1.00785	0.803842	0.806686	0.823739	0.824176	0.815213	-0.294752	Verified	Nexin-1 homolog required for localizing membrane proteins from a prevacuolar/late endosomal compartment back to the late Golgi apparatus; structural component of the retromer membrane coat complex; forms a retromer subcomplex with Vps17p
YML026C	RPS18B	S18B	0.803972	0.810283	0.820234	1.00249	0.809701	0.815258	-0.294671	Verified	Protein component of the small (40S) ribosomal subunit; nearly identical to Rps18Ap and has similarity to E. coli S13 and rat S18 ribosomal proteins
YGL244W	RTF1	CSL3	0.813411	0.688338	0.824014	0.807936	0.856567	0.815975	-0.293404	Verified	Subunit of the RNA polymerase II-associated Paf1 complex; directly or indirectly regulates DNA-binding properties of Spt15p and relative activities of different TATA elements; involved in telomere maintenance
YDR529C	QCR7	UCR7|CRO1|COR4	0.970917	0.795347	0.764951	0.863691	0.836943	0.816145	-0.293103	Verified	Subunit 7 of the ubiquinol cytochrome-c reductase complex, which is a component of the mitochondrial inner membrane electron transport chain; oriented facing the mitochondrial matrix; N-terminus appears to play a role in complex assembly
YAL002W	VPS8	VPL8|VPT8|FUN15	0.993738	0.796998	0.789628	0.85457	0.838197	0.817598	-0.290537	Verified	Membrane-associated protein that interacts with Vps21p to facilitate soluble vacuolar protein localization; component of the CORVET complex; required for localization and trafficking of the CPY sorting receptor; contains RING finger motif
YHR134W	WSS1		0.929912	0.741681	0.809746	0.843588	0.827327	0.818536	-0.288882	Verified	Sumoylated protein that localizes to a single spot on the nuclear periphery of mother cells but not daughters; interacts genetically with SMT3; UV-sensitive mutant phenotype and genetic interactions suggest a role in the DNA damage response
YOR322C	LDB19	ART1	0.955207	0.765138	0.751165	0.872106	0.878798	0.818622	-0.28873	Verified	Protein involved in regulating the endocytosis of plasma membrane proteins by recruiting the ubiquitin ligase Rsp5p to its target; localization changes in response to nutrient levels; null mutant has reduced affinity for alcian blue dye
YBL045C	COR1	QCR1	0.962866	0.804846	0.741423	0.901065	0.833225	0.819035	-0.288002	Verified	Core subunit of the ubiquinol-cytochrome c reductase complex (bc1 complex), which is a component of the mitochondrial inner membrane electron transport chain
YNR051C	BRE5		1.08308	0.368127	0.82678	0.87162	0.813502	0.820141	-0.286057	Verified	Ubiquitin protease cofactor, forms deubiquitination complex with Ubp3p that coregulates anterograde and retrograde transport between the endoplasmic reticulum and Golgi compartments; null is sensitive to brefeldin A
YKL208W	CBT1	SOC1	0.875582	0.808478	0.691048	0.851178	0.832092	0.820285	-0.285803	Verified	Protein involved in 5' end processing of mitochondrial COB, 15S_rRNA, and RPM1 transcripts; may also have a role in 3' end processing of the COB pre-mRNA; displays genetic interaction with cell cycle-regulated kinase Dbf2p
YLR376C	PSY3		1.00137	0.814827	0.781321	0.826373	0.836866	0.8206	-0.285249	Verified	Protein involved in a Rad51p-, Rad54p-dependent pathway for homologous recombination repair; deletion results in a mutator phenotype; deletion increases sensitivity to anticancer drugs oxaliplatin and cisplatin but not mitomycin C
YOL121C	RPS19A	rp55a|YS16A|S19A|S16aA	0.891416	0.532101	0.774743	0.892326	0.867412	0.821077	-0.28441	Verified	Protein component of the small (40S) ribosomal subunit, required for assembly and maturation of pre-40 S particles; mutations in human RPS19 are associated with Diamond Blackfan anemia; nearly identical to Rps19Bp
YPL022W	RAD1	LPB9	1.02212	0.835778	0.840972	0.806345	0.806661	0.82122	-0.28416	Verified	Single-stranded DNA endonuclease (with Rad10p), cleaves single-stranded DNA during nucleotide excision repair and double-strand break repair; subunit of Nucleotide Excision Repair Factor 1 (NEF1); homolog of human XPF protein
YCR081W	SRB8	MED12|YCR080W|SSN5|NUT6|GIG1	0.83349	0.810452	0.814149	0.829393	0.876293	0.821771	-0.283192	Verified	Subunit of the RNA polymerase II mediator complex; associates with core polymerase subunits to form the RNA polymerase II holoenzyme; essential for transcriptional regulation; involved in glucose repression
YML048W	GSF2	ECM6	1.07602	0.726743	0.811251	0.856983	0.832835	0.822043	-0.282715	Verified	ER localized integral membrane protein that may promote secretion of certain hexose transporters, including Gal2p; involved in glucose-dependent repression
YKR065C	PAM17	FMP18	0.972112	0.84903	0.89515	0.762191	0.795978	0.822504	-0.281905	Verified	Constituent of the Translocase of the Inner Mitochondrial membrane (TIM23 complex); proposed alternatively to be a component of the import motor (PAM complex) or to interact with and modulate the core TIM23 complex
YIL097W	FYV10	GID9	0.99297	0.820213	0.799313	0.825834	0.835429	0.823023	-0.280995	Verified	Protein of unknown function, required for survival upon exposure to K1 killer toxin; involved in proteasome-dependent catabolite inactivation of FBPase; contains CTLH domain; plays role in anti-apoptosis
YFL049W	SWP82		1.05919	0.852439	0.775463	0.816815	0.830407	0.823611	-0.279965	Verified	Member of the SWI/SNF chromatin remodeling complex in which it plays an as yet unidentified role; has identifiable counterparts in closely related yeast species; abundantly expressed in many growth conditions; paralog of Npl6p
YGR229C	SMI1	KNR4	0.950438	0.81228	0.772799	0.906578	0.837465	0.824873	-0.277757	Verified	Protein involved in the regulation of cell wall synthesis; proposed to be involved in coordinating cell cycle progression with cell wall integrity
YBL088C	TEL1		1.02615	0.800681	0.807304	0.873842	0.842933	0.825119	-0.277326	Verified	Protein kinase primarily involved in telomere length regulation; contributes to cell cycle checkpoint control in response to DNA damage; functionally redundant with Mec1p; homolog of human ataxia telangiectasia (ATM) gene
YNL291C	MID1		0.98924	0.799704	0.811717	0.838725	0.878391	0.825221	-0.277147	Verified	N-glycosylated integral membrane protein of the ER membrane and plasma membrane, functions as a stretch-activated Ca2+-permeable cation channel required for Ca2+ influx stimulated by pheromone; interacts with Cch1p; forms an oligomer
YKL197C	PEX1	PAS1	0.942109	0.803482	0.857682	0.852308	0.742507	0.827895	-0.27248	Verified	AAA-peroxin that heterodimerizes with AAA-peroxin Pex6p and participates in the recycling of peroxisomal signal receptor Pex5p from the peroxisomal membrane to the cystosol; induced by oleic acid and upregulated during anaerobiosis
YLR135W	SLX4		0.998282	0.784086	0.785562	0.87242	0.896371	0.828991	-0.270572	Verified	Endonuclease involved in processing DNA during recombination and repair; cleaves branched structures in a complex with Slx1p; involved in Rad1p/Rad10p-dependent removal of 3'-nonhomologous tails during DSBR via single-strand annealing
YNL307C	MCK1	CMS1|YPK1	1.01858	0.825335	0.734577	0.844759	0.833659	0.829497	-0.269692	Verified	Protein serine/threonine/tyrosine (dual-specificity) kinase involved in control of chromosome segregation and in regulating entry into meiosis; related to mammalian glycogen synthase kinases of the GSK-3 family
YPL167C	REV3	PSO1	1.04248	0.839014	0.785056	0.821461	0.851743	0.830237	-0.268404	Verified	Catalytic subunit of DNA polymerase zeta, involved in translesion synthesis during post-replication repair; required for mutagenesis induced by DNA damage; involved in double-strand break repair
YNL069C	RPL16B	rp23|YL15|L21B|L16B|RP23	0.882383	0.805076	0.810956	0.936053	0.850334	0.830645	-0.267696	Verified	N-terminally acetylated protein component of the large (60S) ribosomal subunit, binds to 5.8 S rRNA; has similarity to Rpl16Ap, E. coli L13 and rat L13a ribosomal proteins; transcriptionally regulated by Rap1p
YKR094C	RPL40B	L40B|UB12|CEP52B|UBI2	0.929704	0.6595	0.774884	0.888192	0.917099	0.831538	-0.266146	Verified	Fusion protein, identical to Rpl40Ap, that is cleaved to yield ubiquitin and a ribosomal protein of the large (60S) ribosomal subunit with similarity to rat L40; ubiquitin may facilitate assembly of the ribosomal protein into ribosomes
YPR191W	QCR2	UCR2|COR2	0.994289	0.754055	0.788885	0.876211	0.887452	0.832548	-0.264395	Verified	Subunit 2 of the ubiquinol cytochrome-c reductase complex, which is a component of the mitochondrial inner membrane electron transport chain; phosphorylated; transcription is regulated by Hap1p, Hap2p/Hap3p, and heme
YCL063W	VAC17	YCL062W	0.997468	0.844214	0.826315	0.839913	0.819506	0.833114	-0.263414	Verified	Phosphoprotein involved in vacuole inheritance; degraded in late M phase of the cell cycle; acts as a vacuole-specific receptor for myosin Myo2p
YHR011W	DIA4		0.928614	0.910229	0.749451	0.868986	0.798281	0.833633	-0.262515	Verified	Probable mitochondrial seryl-tRNA synthetase, mutant displays increased invasive and pseudohyphal growth
YOR065W	CYT1	cytochrome c1|YOR29-16|CTC1	0.962242	0.797734	0.80033	0.916731	0.869282	0.834806	-0.260487	Verified	Cytochrome c1, component of the mitochondrial respiratory chain; expression is regulated by the heme-activated, glucose-repressed Hap2p/3p/4p/5p CCAAT-binding complex
YOR068C	VAM10	YOR29-19	0.98143	0.803713	0.830195	0.841502	0.840651	0.835423	-0.259421	Verified	Protein involved in vacuole morphogenesis; acts at an early step of homotypic vacuole fusion that is required for vacuole tethering
YPL092W	SSU1	LPG16	1.00179	0.837719	0.82631	0.833656	0.862445	0.835687	-0.258965	Verified	Plasma membrane sulfite pump involved in sulfite metabolism and required for efficient sulfite efflux; major facilitator superfamily protein
YJL117W	PHO86		1.02492	0.818855	0.822756	0.85077	0.875639	0.836763	-0.257109	Verified	Endoplasmic reticulum (ER) resident protein required for ER exit of the high-affinity phosphate transporter Pho84p, specifically required for packaging of Pho84p into COPII vesicles
YLR090W	XDJ1		0.943242	0.779339	0.825019	0.848729	0.879077	0.836874	-0.256918	Verified	Putative chaperone, homolog of E. coli DnaJ, closely related to Ydj1p; the authentic, non-tagged protein is detected in highly purified mitochondria in high-throughput studies
YOR144C	ELG1	RTT110	0.968557	0.865648	0.891976	0.808859	0.800062	0.837253	-0.256264	Verified	Protein required for S phase progression and telomere homeostasis, forms an alternative replication factor C complex important for DNA replication and genome integrity; involved in homologous recombination-mediated DNA repair
YPL090C	RPS6A	rp9|YS4|S6A|S10A	0.85841	0.813611	0.812956	0.948147	0.862128	0.837869	-0.255203	Verified	Protein component of the small (40S) ribosomal subunit; identical to Rps6Bp and has similarity to rat S6 ribosomal protein
YFR035C	YFR035C		0.995868	0.820493	0.811793	0.857641	0.85556	0.838027	-0.254932	Uncharacterized	Putative protein of unknown function, deletion mutant exhibits synthetic phenotype with alpha-synuclein
YER162C	RAD4		1.01456	0.8243	0.726336	0.893562	0.853233	0.838766	-0.253659	Verified	Protein that recognizes and binds damaged DNA (with Rad23p) during nucleotide excision repair; subunit of Nuclear Excision Repair Factor 2 (NEF2); also involved, with Rad23p, in turnover of ubiquitylated proteins
YLR367W	RPS22B	rp50|YS22|S24B|S22B	0.973154	0.810828	0.753875	0.86747	0.886517	0.839149	-0.253001	Verified	Protein component of the small (40S) ribosomal subunit; nearly identical to Rps22Ap and has similarity to E. coli S8 and rat S15a ribosomal proteins
YDR315C	IPK1	GSL1	1.01394	0.841527	0.72915	0.962101	0.836796	0.839161	-0.25298	Verified	Inositol 1,3,4,5,6-pentakisphosphate 2-kinase, nuclear protein required for synthesis of 1,2,3,4,5,6-hexakisphosphate (phytate), which is integral to cell function; has 2 motifs conserved in other fungi; ipk1 gle1 double mutant is inviable
YBR246W	RRT2		1.0028	0.822716	0.854537	0.825595	0.872118	0.840066	-0.251426	Uncharacterized	Putative protein of unknown function; non-essential gene identified in a screen for mutants with increased levels of rDNA transcription; null mutants display a weak carboxypeptidase Y missorting/secretion phenotype
YPL215W	CBP3		1.00475	0.802847	0.815297	0.906522	0.866021	0.840659	-0.250407	Verified	Mitochondrial protein required for assembly of ubiquinol cytochrome-c reductase complex (cytochrome bc1 complex); interacts with Cbp4p and function is partially redundant with that of Cbp4p
YMR021C	MAC1	CUA1	0.902127	0.903623	0.826764	0.855098	0.788546	0.840931	-0.249941	Verified	Copper-sensing transcription factor involved in regulation of genes required for high affinity copper transport
YHL011C	PRS3		0.86465	0.826838	0.8078	0.884339	0.855725	0.841281	-0.24934	Verified	5-phospho-ribosyl-1(alpha)-pyrophosphate synthetase, synthesizes PRPP, which is required for nucleotide, histidine, and tryptophan biosynthesis; one of five related enzymes, which are active as heteromultimeric complexes
YGR054W	YGR054W		1.0604	0.840048	0.79038	0.869751	0.843345	0.841697	-0.248628	Verified	Eukaryotic initiation factor (eIF) 2A; associates specifically with both 40S subunits and 80 S ribosomes, and interacts genetically with both eIF5b and eIF4E; homologous to mammalian eIF2A
YLR366W	YLR366W		0.98819	0.823141	0.815452	0.860959	0.897694	0.84205	-0.248022	Dubious	Dubious open reading frame unlikely to encode a protein, based on available experimental and comparative sequence data; partially overlaps the dubious ORF YLR364C-A
YBR276C	PPS1		1.02349	0.825102	0.834115	0.888357	0.850433	0.842274	-0.247639	Verified	Protein phosphatase with specificity for serine, threonine, and tyrosine residues; has a role in the DNA synthesis phase of the cell cycle
YER116C	SLX8		0.926195	0.819372	0.743722	0.865697	0.923885	0.842534	-0.247193	Verified	Subunit of the Slx5-Slx8 SUMO-targeted ubiquitin ligase (STUbL) complex; stimulated by prior attachment of SUMO to the substrate; contains a C-terminal RING domain
YOR038C	HIR2	SPT1	0.961531	0.810973	0.802493	0.89495	0.87412	0.842546	-0.247172	Verified	Subunit of the HIR complex, a nucleosome assembly complex involved in regulation of histone gene transcription; recruits Swi-Snf complexes to histone gene promoters; promotes heterochromatic gene silencing with Asf1p
YMR073C	IRC21		1.00316	0.813721	0.763642	0.872951	0.876012	0.843336	-0.245821	Verified	Putative protein of unknown function; proposed to be involved in resistance to carboplatin and cisplatin; shares similarity to a human cytochrome oxidoreductase; null mutant displays increased levels of spontaneous Rad52p foci
YBR298C	MAL31	MALT|MAL3T	1.03546	0.841871	0.82198	0.846071	0.845338	0.843605	-0.245361	Verified	Maltose permease, high-affinity maltose transporter (alpha-glucoside transporter); encoded in the MAL3 complex locus; member of the 12 transmembrane domain superfamily of sugar transporters; functional in genomic reference strain S288C
YLR130C	ZRT2		1.01495	0.804974	0.831993	0.855654	0.893407	0.843824	-0.244986	Verified	Low-affinity zinc transporter of the plasma membrane; transcription is induced under low-zinc conditions by the Zap1p transcription factor
YAL044C	GCV3		0.952343	0.850872	0.851763	0.841743	0.835001	0.846307	-0.240746	Verified	H subunit of the mitochondrial glycine decarboxylase complex, required for the catabolism of glycine to 5,10-methylene-THF; also required for all protein lipoylation; expression is regulated by levels of 5,10-methylene-THF
YDR509W	YDR509W		1.01471	0.789197	0.827993	0.865842	0.890841	0.846917	-0.239707	Dubious	Dubious open reading frame unlikely to encode a functional protein, based on available experimental and comparative sequence data
YOL012C	HTZ1	H2AZ|H2A.F/Z|HTA3	0.923012	0.73787	0.804175	0.889756	0.917382	0.846965	-0.239626	Verified	Histone variant H2AZ, exchanged for histone H2A in nucleosomes by the SWR1 complex; involved in transcriptional regulation through prevention of the spread of silent heterochromatin
YGR233C	PHO81	VAC6|phoS	1.01722	0.749042	0.949165	0.83703	0.856955	0.846993	-0.239579	Verified	Cyclin-dependent kinase (CDK) inhibitor, regulates Pho80p-Pho85p and Pcl7p-Pho85p cyclin-CDK complexes in response to phosphate levels; inhibitory activity for Pho80p-Pho85p requires myo-D-inositol heptakisphosphate (IP7) generated by Vip1p
YGR174C	CBP4		1.00914	0.8356	0.841044	0.899125	0.852984	0.847014	-0.239542	Verified	Mitochondrial protein required for assembly of ubiquinol cytochrome-c reductase complex (cytochrome bc1 complex); interacts with Cbp3p and function is partially redundant with that of Cbp3p
YDL236W	PHO13		1.06016	0.808571	0.812933	0.881192	0.886661	0.847062	-0.23946	Verified	Alkaline phosphatase specific for p-nitrophenyl phosphate; also has protein phosphatase activity
YNL302C	RPS19B	rp55B|YS16B|S19B|S16aB|RP55B	0.892433	0.843419	0.854102	0.570543	0.964223	0.84876	-0.236571	Verified	Protein component of the small (40S) ribosomal subunit, required for assembly and maturation of pre-40 S particles; mutations in human RPS19 are associated with Diamond Blackfan anemia; nearly identical to Rps19Ap
YNR019W	ARE2	SAT1	1.00043	0.84319	0.861208	0.818741	0.854801	0.848996	-0.236171	Verified	Acyl-CoA:sterol acyltransferase, isozyme of Are1p; endoplasmic reticulum enzyme that contributes the major sterol esterification activity in the presence of oxygen
YOR223W	YOR223W		0.998548	0.75206	0.81493	0.895424	0.885627	0.850278	-0.233993	Uncharacterized	Putative protein of unknown function
YOL089C	HAL9		0.98566	0.762997	0.852354	0.84909	0.852894	0.850722	-0.233241	Verified	Putative transcription factor containing a zinc finger; overexpression increases salt tolerance through increased expression of the ENA1 (Na+/Li+ extrusion pump) gene while gene disruption decreases both salt tolerance and ENA1 expression
YNR004W	SWM2		0.867927	0.825185	0.84439	0.886245	0.857749	0.851069	-0.232652	Uncharacterized	Putative protein of unknown function; haploid disruptant exhibits cold-sensitive growth and elongated buds
YKL185W	ASH1		0.972684	0.852881	0.766968	0.849682	0.85275	0.851216	-0.232403	Verified	Zinc-finger inhibitor of HO transcription; mRNA is localized and translated in the distal tip of anaphase cells, resulting in accumulation of Ash1p in daughter cell nuclei and inhibition of HO expression; potential Cdc28p substrate
YML110C	COQ5	2-hexaprenyl-6-methoxy-1,4-benzoquinone methyltransferase|DBI56	0.94486	0.867489	0.806413	0.88758	0.83687	0.85218	-0.230771	Verified	2-hexaprenyl-6-methoxy-1,4-benzoquinone methyltransferase, involved in ubiquinone (Coenzyme Q) biosynthesis; localizes to the matrix face of the mitochondrial inner membrane in a large complex with other ubiquinone biosynthetic enzymes
YDR439W	LRS4		1.00941	0.847661	0.858098	0.899388	0.834758	0.85288	-0.229586	Verified	Nucleolar protein that forms a complex with Csm1p, and then Mam1p at kinetochores during meiosis I to mediate accurate homolog segregation; required for condensin recruitment to the replication fork barrier site and rDNA repeat segregation
YBR003W	COQ1		0.957589	0.882546	0.823245	0.891875	0.791632	0.852895	-0.229559	Verified	Hexaprenyl pyrophosphate synthetase, catalyzes the first step in ubiquinone (coenzyme Q) biosynthesis
YBR245C	ISW1	SGN2	0.976835	0.88997	0.848546	0.857859	0.805149	0.853203	-0.22904	Verified	Member of the imitation-switch (ISWI) class of ATP-dependent chromatin remodeling complexes; ATPase that forms a complex with Ioc2p and Ioc4p to regulate transcription elongation, and a complex with Ioc3p to repress transcription initiation
YDR154C	YDR154C		0.991119	0.839861	0.87818	0.866775	0.839119	0.853318	-0.228844	Dubious	Dubious open reading frame, null mutant exhibits synthetic phenotype with alpha-synuclein
YGR078C	PAC10	RKS2|PFD3|GIM2	0.948121	0.815245	0.880707	0.842196	0.865655	0.853926	-0.227818	Verified	Part of the heteromeric co-chaperone GimC/prefoldin complex, which promotes efficient protein folding
YOR279C	RFM1		1.01531	0.853584	0.786021	0.855751	0.854917	0.854251	-0.227268	Verified	DNA-binding protein required for vegetative repression of middle sporulation genes; specificity factor that directs the Hst1p histone deacetylase to some of the promoters regulated by Sum1p; involved in telomere maintenance
YGL071W	AFT1	RCS1	1.03504	0.923685	0.85924	0.850567	0.84998	0.854903	-0.226167	Verified	Transcription factor involved in iron utilization and homeostasis; binds the consensus site PyPuCACCCPu and activates the expression of target genes in response to changes in iron availability
YHR108W	GGA2		0.98834	0.837972	0.795426	0.897783	0.872919	0.855446	-0.225252	Verified	Protein that interacts with and regulates Arf1p and Arf2p in a GTP-dependent manner to facilitate traffic through the late Golgi; binds phosphatidylinositol 4-phosphate, which plays a role in TGN localization; has homology to gamma-adaptin
YLR306W	UBC12		1.00712	0.760307	0.856885	0.854288	0.909445	0.855586	-0.225015	Verified	Enzyme that mediates the conjugation of Rub1p, a ubiquitin-like protein, to other proteins; related to E2 ubiquitin-conjugating enzymes
YLR385C	SWC7	AWS1	0.983176	0.760764	0.835112	0.876147	0.91036	0.85563	-0.224942	Verified	Protein of unknown function, component of the Swr1p complex that incorporates Htz1p into chromatin
YPL157W	TGS1		0.757544	0.62022	0.752537	0.977985	0.958923	0.85573	-0.224773	Verified	Trimethyl guanosine synthase, conserved nucleolar methyl transferase that converts the m(7)G cap structure of snRNAs, snoRNAs, and telomerase TLC1 RNA to m(2,2,7)G; also required for ribosome synthesis and nucleolar morphology
YPL003W	ULA1	ENR2	1.04568	0.826553	0.849439	0.86227	0.879266	0.855855	-0.224562	Verified	Protein that acts together with Uba3p to activate Rub1p before its conjugation to proteins (neddylation), which may play a role in protein degradation
YJL110C	GZF3	NIL2|DEH1	1.03778	0.846843	0.840469	0.865887	0.890226	0.856365	-0.223702	Verified	GATA zinc finger protein and Dal80p homolog that negatively regulates nitrogen catabolic gene expression by competing with Gat1p for GATA site binding; function requires a repressive carbon source; dimerizes with Dal80p and binds to Tor1p
YGR197C	SNG1		1.0609	0.838135	0.867167	0.862248	0.851352	0.8568	-0.222969	Verified	Protein involved in resistance to nitrosoguanidine (MNNG) and 6-azauracil (6-AU); expression is regulated by transcription factors involved in multidrug resistance
YOL006C	TOP1	MAK17|MAK1	0.902717	0.47934	0.730823	1.01474	0.983297	0.85706	-0.222531	Verified	Topoisomerase I, nuclear enzyme that relieves torsional strain in DNA by cleaving and re-sealing the phosphodiester backbone; relaxes both positively and negatively supercoiled DNA; functions in replication, transcription, and recombination
YJL212C	OPT1	GSH11|HGT1	1.0179	0.747347	0.840186	0.879168	0.873976	0.857081	-0.222497	Verified	Proton-coupled oligopeptide transporter of the plasma membrane; also transports glutathione and phytochelatin; member of the OPT family
YPR197C	YPR197C		0.981145	0.840394	0.783273	0.920571	0.874135	0.857265	-0.222188	Dubious	Dubious open reading frame unlikely to encode a functional protein, based on available experimental and comparative sequence data
YGR157W	CHO2	PEM1	0.98963	0.791096	0.825492	0.89002	0.923853	0.857756	-0.221361	Verified	Phosphatidylethanolamine methyltransferase (PEMT), catalyzes the first step in the conversion of phosphatidylethanolamine to phosphatidylcholine during the methylation pathway of phosphatidylcholine biosynthesis
YGL035C	MIG1	TDS22|SSN1|CAT4	0.984267	0.75244	0.828155	0.890206	0.900591	0.85918	-0.218967	Verified	Transcription factor involved in glucose repression; sequence specific DNA binding protein containing two Cys2His2 zinc finger motifs; regulated by the SNF1 kinase and the GLC7 phosphatase
YOR089C	VPS21	YPT51|YPT21|VPT12|VPS12	0.992926	0.775864	0.85224	0.905685	0.866135	0.859187	-0.218955	Verified	Rab family GTPase required for endocytic transport and for sorting of vacuolar hydrolases; localized in endocytic intermediates; detected in mitochondria; geranylgeranylation required for membrane association; mammalian Rab5 homolog
YCR033W	SNT1		0.92513	0.88257	0.836024	0.830394	0.891772	0.859297	-0.218771	Verified	Subunit of the Set3C deacetylase complex that interacts directly with the Set3C subunit, Sif2p; putative DNA-binding protein; mutant has increased aneuploidy tolerance
YIL094C	LYS12	LYS11|LYS10	1.03635	0.857939	0.861549	0.854133	0.910421	0.859744	-0.218021	Verified	Homo-isocitrate dehydrogenase, an NAD-linked mitochondrial enzyme required for the fourth step in the biosynthesis of lysine, in which homo-isocitrate is oxidatively decarboxylated to alpha-ketoadipate
YJR043C	POL32		0.969849	0.949877	0.906068	0.813739	0.791359	0.859904	-0.217753	Verified	Third subunit of DNA polymerase delta, involved in chromosomal DNA replication; required for error-prone DNA synthesis in the presence of DNA damage and processivity; interacts with Hys2p, PCNA (Pol30p), and Pol1p
YBR191W	RPL21A	L21A|URP1	0.957143	0.646796	0.845454	0.909435	0.874424	0.859939	-0.217694	Verified	Protein component of the large (60S) ribosomal subunit, nearly identical to Rpl21Bp and has similarity to rat L21 ribosomal protein
YFR036W	CDC26	SCD26|HIT3	0.934373	0.82908	0.813453	0.891093	0.945098	0.860086	-0.217446	Verified	Subunit of the Anaphase-Promoting Complex/Cyclosome (APC/C), which is a ubiquitin-protein ligase required for degradation of anaphase inhibitors, including mitotic cyclins, during the metaphase/anaphase transition
YJR140C	HIR3	HPC1	0.996707	0.840788	0.848217	0.877948	0.872799	0.860508	-0.21674	Verified	Subunit of the HIR complex, a nucleosome assembly complex involved in regulation of histone gene transcription; involved in position-dependent gene silencing and nucleosome reassembly
YER177W	BMH1	APR6	0.964592	0.84435	0.753701	0.878521	0.906299	0.861435	-0.215186	Verified	14-3-3 protein, major isoform; controls proteome at post-transcriptional level, binds proteins and DNA, involved in regulation of many processes including exocytosis, vesicle transport, Ras/MAPK signaling, and rapamycin-sensitive signaling
YDL183C	YDL183C		1.06673	0.820725	0.871105	0.867232	0.857308	0.86227	-0.213788	Verified	Mitochondrial inner-membrane protein thought to be involved in the formation of an active mitochondrial K+/H+ exchanger (KHE) system; non-essential gene
YDR360W	OPI7		0.972204	0.88094	0.85739	0.846998	0.868185	0.862788	-0.212922	Dubious	Dubious open reading frame unlikely to encode a protein, based on available experimental and comparative sequence data; partially overlaps verified gene VID21/YDR359C.
YKL114C	APN1		1.04695	0.861152	0.850351	0.88446	0.864847	0.863	-0.212568	Verified	Major apurinic/apyrimidinic endonuclease, 3'-repair diesterase involved in repair of DNA damage by oxidation and alkylating agents; also functions as a 3'-5' exonuclease to repair 7,8-dihydro-8-oxodeoxyguanosine
YCL033C	MXR2	MSRB	1.05038	0.973874	0.81519	0.792081	0.911291	0.863241	-0.212165	Verified	Methionine-R-sulfoxide reductase, involved in the response to oxidative stress; protects iron-sulfur clusters from oxidative inactivation along with MXR1; involved in the regulation of lifespan
YNR041C	COQ2		0.941304	0.869802	0.840152	0.875619	0.85696	0.863381	-0.21193	Verified	Para hydroxybenzoate: polyprenyl transferase, catalyzes the second step in ubiquinone (coenzyme Q) biosynthesis
YGL152C	YGL152C		0.978762	0.86046	0.892464	0.866389	0.841329	0.863425	-0.211858	Dubious	Dubious open reading frame unlikely to encode a protein, based on available experimental and comparative sequence data; partially overlaps the verified ORF PEX14/YGL153W
YMR097C	MTG1		0.876571	0.865525	0.853834	0.918903	0.862046	0.863785	-0.211255	Verified	Putative GTPase peripheral to the mitochondrial inner membrane, essential for respiratory competence, likely functions in assembly of the large ribosomal subunit, has homologs in plants and animals
YLR335W	NUP2		0.979024	0.783216	0.898734	0.873559	0.854186	0.863872	-0.21111	Verified	Nucleoporin involved in nucleocytoplasmic transport, binds to either the nucleoplasmic or cytoplasmic faces of the nuclear pore complex depending on Ran-GTP levels; also has a role in chromatin organization
YCL010C	SGF29		0.997903	0.848015	0.879079	0.851112	0.924016	0.865095	-0.209069	Verified	Probable subunit of SAGA histone acetyltransferase complex
YAL048C	GEM1	GON1	0.655094	0.811039	0.866074	0.910253	0.866847	0.866461	-0.206794	Verified	Evolutionarily-conserved tail-anchored outer mitochondrial membrane GTPase which regulates mitochondrial morphology; cells lacking Gem1p contain collapsed, globular, or grape-like mitochondria; not required for pheromone-induced cell death
YBR120C	CBP6		0.983357	0.871245	0.862694	0.904995	0.842526	0.86697	-0.205947	Verified	Mitochondrial translational activator of the COB mRNA; phosphorylated
YJR090C	GRR1	SDC1|SSU2|COT2|CAT80	0.889003	0.966496	0.865763	0.868239	0.863822	0.867001	-0.205894	Verified	F-box protein component of the SCF ubiquitin-ligase complex; involved in carbon catabolite repression, glucose-dependent divalent cation transport, high-affinity glucose transport, morphogenesis, and sulfite detoxification
YOR167C	RPS28A	YS27|S33A|S28A|RPS33A	0.955724	0.830007	0.869195	0.896245	0.865916	0.867556	-0.204972	Verified	Protein component of the small (40S) ribosomal subunit; nearly identical to Rps28Bp and has similarity to rat S28 ribosomal protein
YER059W	PCL6		1.02753	0.90268	0.855494	0.866075	0.869226	0.86765	-0.204814	Verified	Pho85p cyclin of the Pho80p subfamily; forms the major Glc8p kinase together with Pcl7p and Pho85p; involved in the control of glycogen storage by Pho85p; stabilized by Elongin C binding
YDR260C	SWM1		1.00366	0.836911	0.802215	0.902841	0.898966	0.867938	-0.204335	Verified	Subunit of the anaphase-promoting complex, which is an E3 ubiquitin ligase that regulates the metaphase-anaphase transition and exit from mitosis; required for activation of the daughter-specific gene expression and spore wall maturation
YAL014C	SYN8	SLT2|UIP2	1.03255	0.866939	0.842947	0.869028	0.889605	0.867984	-0.20426	Verified	Endosomal SNARE related to mammalian syntaxin 8
YBR282W	MRPL27	YmL27	0.894973	0.959179	0.877895	0.859564	0.843021	0.868729	-0.203021	Verified	Mitochondrial ribosomal protein of the large subunit
YGL153W	PEX14		0.966782	0.853512	0.889053	0.865335	0.872497	0.868916	-0.202712	Verified	Peroxisomal membrane peroxin that is a central component of the peroxisomal protein import machinery; interacts with both PTS1 (Pex5p) and PTS2 (Pex7p), peroxisomal matrix protein signal recognition factors and membrane receptor Pex13p
YHL022C	SPO11		1.02004	0.862436	0.803929	0.880897	0.875546	0.868991	-0.202587	Verified	Meiosis-specific protein that initiates meiotic recombination by catalyzing the formation of double-strand breaks in DNA via a transesterification reaction; required for homologous chromosome pairing and synaptonemal complex formation
YJL210W	PEX2	PAS5|CRT1	0.986555	0.880639	0.898797	0.810303	0.857667	0.869153	-0.202318	Verified	RING-finger peroxin and E3 ubiquitin ligase, peroxisomal membrane protein with a C-terminal zinc-binding RING domain, forms translocation subcomplex with Pex10p and Pex12p which functions in peroxisomal matrix protein import
YDR326C	YSP2		1.02478	0.865602	0.867397	0.871188	0.896357	0.869293	-0.202086	Verified	Protein involved in programmed cell death; mutant shows resistance to cell death induced by amiodarone or intracellular acidification
YLR388W	RPS29A	YS29|S36A|S29A|YS29A	0.769498	0.860654	0.785817	0.879691	0.968559	0.870173	-0.200626	Verified	Protein component of the small (40S) ribosomal subunit; nearly identical to Rps29Bp and has similarity to rat S29 and E. coli S14 ribosomal proteins
YEL050C	RML2		0.923071	0.88643	0.854615	0.764673	0.932489	0.870522	-0.200047	Verified	Mitochondrial ribosomal protein of the large subunit, has similarity to E. coli L2 ribosomal protein; fat21 mutant allele causes inability to utilize oleate and may interfere with activity of the Adr1p transcription factor
YNL001W	DOM34		1.02396	0.810645	0.86884	0.881992	0.872295	0.870567	-0.199972	Verified	Protein that, with binding partner Hbs1p, facilitates ribosomal subunit dissociation when translation is stalled; required for RNA cleavage in no-go decay, but reports conflict on endonuclease activity; Pelota ortholog
YHL006C	SHU1		1.03608	0.846589	0.852415	0.890063	0.893829	0.871239	-0.198859	Verified	Protein involved in a Rad51p-, Rad54p-dependent pathway for homologous recombination repair, important for error-free repair of spontaneous and induced DNA lesions to protect the genome from mutation; associates with Shu2p, Psy3p, and Csm2p
YPL081W	RPS9A	rp21|YS11|S9A|S13	0.9831	0.844451	0.856689	0.90435	0.886693	0.871691	-0.198111	Verified	Protein component of the small (40S) ribosomal subunit; nearly identical to Rps9Bp and has similarity to E. coli S4 and rat S9 ribosomal proteins
YDR329C	PEX3	PAS3	0.928204	0.816929	0.915476	0.900937	0.843647	0.872292	-0.197117	Verified	Peroxisomal membrane protein (PMP) required for proper localization and stability of PMPs; anchors peroxisome retention factor Inp1p at the peroxisomal membrane; interacts with Pex19p
YGR133W	PEX4	UBC10|PAS2	0.964328	0.902397	0.931031	0.842338	0.822426	0.872368	-0.196992	Verified	Peroxisomal ubiquitin conjugating enzyme required for peroxisomal matrix protein import and peroxisome biogenesis
YLR236C	YLR236C		0.960506	0.825782	0.852449	0.892356	0.89691	0.872403	-0.196934	Dubious	Dubious open reading frame unlikely to encode a functional protein, based on available experimental and comparative sequence data
YDL070W	BDF2		1.0216	0.863135	0.859564	0.898847	0.882113	0.872624	-0.196569	Verified	Protein involved in transcription initiation at TATA-containing promoters; associates with the basal transcription factor TFIID; contains two bromodomains; corresponds to the C-terminal region of mammalian TAF1; redundant with Bdf1p
YMR026C	PEX12	PAS11	0.955494	0.952407	0.871293	0.875375	0.843388	0.873334	-0.195395	Verified	C3HC4-type RING-finger peroxin and E3 ubiquitin ligase, required for peroxisome biogenesis and peroxisomal matrix protein import; forms translocation subcomplex with Pex2p and Pex10p; mutations in human homolog cause peroxisomal disorder
YBL079W	NUP170	NLE3	0.907232	0.760758	0.873296	0.873712	0.926604	0.873504	-0.195114	Verified	Subunit of the nuclear pore complex (NPC), required for NPC localization of specific nucleoporins; involved in nuclear envelope permeability and chromosome segregation; has similar to Nup157p; essential role, with Nup157p, in NPC assembly
YJL095W	BCK1	SSP31|SLK1|SAP3|LAS3	1.00317	0.870179	0.851723	0.897772	0.877077	0.873628	-0.194909	Verified	Mitogen-activated protein (MAP) kinase kinase kinase acting in the protein kinase C signaling pathway, which controls cell integrity; upon activation by Pkc1p phosphorylates downstream kinases Mkk1p and Mkk2p
YMR237W	BCH1		0.979168	0.844236	0.846603	0.907538	0.900866	0.873734	-0.194734	Verified	Member of the ChAPs family (Chs5p-Arf1p-binding proteins: Bch1p, Bch2p, Bud7p, Chs6p), that forms the exomer complex with Chs5p to mediate export of specific cargo proteins from the Golgi to the plasma membrane; may interact with ribosomes
YKL113C	RAD27	FEN1|RTH1|ERC11	0.830856	0.829247	1.00402	0.665384	0.918329	0.873788	-0.194644	Verified	5' to 3' exonuclease, 5' flap endonuclease, required for Okazaki fragment processing and maturation as well as for long-patch base-excision repair; member of the S. pombe RAD2/FEN1 family
YIL052C	RPL34B	L34B	0.947767	0.810362	0.853414	0.894248	0.906051	0.873831	-0.194574	Verified	Protein component of the large (60S) ribosomal subunit, nearly identical to Rpl34Ap and has similarity to rat L34 ribosomal protein
YOR133W	EFT1		1.00205	0.870159	0.869675	0.877884	0.904738	0.874022	-0.194259	Verified	Elongation factor 2 (EF-2), also encoded by EFT2; catalyzes ribosomal translocation during protein synthesis; contains diphthamide, the unique posttranslationally modified histidine residue specifically ADP-ribosylated by diphtheria toxin
YHL038C	CBP2		0.990578	0.859713	0.846076	0.923314	0.888341	0.874027	-0.19425	Verified	Mitochondrial protein required for splicing of the group I intron aI5 of the COB pre-mRNA, binds to the RNA to promote splicing; also involved in but not essential for splicing of the COB bI2 intron and the intron in the 21S rRNA gene
YCR086W	CSM1		1.02895	0.929816	0.859268	0.787128	0.889512	0.87439	-0.193651	Verified	Nucleolar protein that forms a complex with Lrs4p and then Mam1p at kinetochores during meiosis I to mediate accurate homolog segregation; required for condensin recruitment to the replication fork barrier site and rDNA repeat segregation
YGR228W	YGR228W		1.00957	0.85607	0.797016	0.893132	0.899452	0.874601	-0.193303	Dubious	Dubious open reading frame unlikely to encode a protein, based on available experimental and comparative sequence data; partially overlaps the verified ORF SMI1/YGR229C
YML094W	GIM5	PFD5	0.866124	0.873343	0.875547	0.873775	0.89187	0.874661	-0.193204	Verified	Subunit of the heterohexameric cochaperone prefoldin complex which binds specifically to cytosolic chaperonin and transfers target proteins to it
YOR147W	MDM32		0.828724	0.881791	0.935618	0.86828	0.819751	0.875035	-0.192587	Verified	Mitochondrial inner membrane protein with similarity to Mdm31p, required for normal mitochondrial morphology and inheritance; interacts genetically with MMM1, MDM10, MDM12, and MDM34
YKL156W	RPS27A	rp61|YS20|S27A	1.02112	0.853552	0.826815	0.897434	0.917538	0.875493	-0.191832	Verified	Protein component of the small (40S) ribosomal subunit; nearly identical to Rps27Bp and has similarity to rat S27 ribosomal protein
YLR235C	YLR235C		0.981649	0.824594	0.817298	0.927468	0.931453	0.876031	-0.190947	Dubious	Dubious open reading frame unlikely to encode a protein, based on available experimental and comparative sequence data; partially overlaps the verified gene TOP3
YAL034C-B	YAL034C-B	YAL035C-A	0.951593	0.858418	0.894335	0.936715	0.834263	0.876377	-0.190377	Dubious	Dubious open reading frame unlikely to encode a protein, based on available experimental and comparative sequence data
YDR204W	COQ4		0.98447	0.846171	0.875839	0.916232	0.877788	0.876813	-0.189658	Verified	Protein with a role in ubiquinone (Coenzyme Q) biosynthesis, possibly functioning in stabilization of Coq7p; located on the matrix face of the mitochondrial inner membrane; component of a mitochondrial ubiquinone-synthesizing complex
YKR014C	YPT52		1.04499	0.83767	0.880177	0.873626	0.914067	0.876902	-0.189513	Verified	Rab family GTPase, similar to Ypt51p and Ypt53p and to mammalian rab5; required for vacuolar protein sorting and endocytosis
YNL293W	MSB3	GYP3	1.02244	0.881137	0.873156	0.903506	0.871472	0.877147	-0.18911	Verified	GTPase-activating protein for Sec4p and several other Rab GTPases, regulates exocytosis via its action on Sec4p, also required for proper actin organization; similar to Msb4p; both Msb3p and Msb4p localize to sites of polarized growth
YDR244W	PEX5	PAS10	0.959407	0.950001	0.907753	0.847619	0.826622	0.877686	-0.188223	Verified	Peroxisomal membrane signal receptor for the C-terminal tripeptide signal sequence (PTS1) of peroxisomal matrix proteins, required for peroxisomal matrix protein import; also proposed to have PTS1-receptor independent functions
YNL214W	PEX17	PAS9	1.00982	0.935278	0.861542	0.854333	0.894127	0.877835	-0.187979	Verified	Peroxisomal membrane peroxin and subunit of the docking complex that facilitates the import of peroxisomal matrix proteins; required for peroxisome biogenesis
YGR209C	TRX2	LMA1	1.00981	0.839993	0.865025	0.894365	0.912132	0.879695	-0.184925	Verified	Cytoplasmic thioredoxin isoenzyme of the thioredoxin system which protects cells against oxidative and reductive stress, forms LMA1 complex with Pbi2p, acts as a cofactor for Tsa1p, required for ER-Golgi transport and vacuole inheritance
YLL045C	RPL8B	rp6|YL5|L8B|L4B|SCL41|KRB1	0.917004	0.67658	0.852885	0.908267	0.969063	0.880576	-0.18348	Verified	Ribosomal protein L4 of the large (60S) ribosomal subunit, nearly identical to Rpl8Ap and has similarity to rat L7a ribosomal protein; mutation results in decreased amounts of free 60S subunits
YDR512C	EMI1		0.863065	0.896126	0.93378	0.866862	0.819368	0.881494	-0.181977	Verified	Non-essential protein required for transcriptional induction of the early meiotic-specific transcription factor IME1, also required for sporulation; contains twin cysteine-x9-cysteine motifs
YMR310C	YMR310C		0.987758	0.877345	0.815884	0.885726	0.898148	0.881536	-0.181909	Uncharacterized	Putative protein of unknown function; predicted to be involved in ribosome biogenesis; green fluorescent protein (GFP)-fusion protein localizes to the nucleus; YMR310C is not an essential gene
YCR031C	RPS14A	rp59A|S14A|RPL59|CRY1	0.879826	0.860073	0.8249	0.947489	0.903251	0.881662	-0.181702	Verified	Ribosomal protein 59 of the small subunit, required for ribosome assembly and 20S pre-rRNA processing; mutations confer cryptopleurine resistance; nearly identical to Rps14Bp and similar to E. coli S11 and rat S14 ribosomal proteins
YDR332W	IRC3		0.705193	0.843754	0.978251	0.844945	0.918406	0.881675	-0.181681	Verified	Putative RNA helicase of the DEAH/D-box family; null mutant displays increased levels of spontaneous Rad52p foci; green fluorescent protein (GFP)-fusion protein localizes to the mitochondrion
YML122C	YML122C		1.01639	0.864655	0.863801	0.899337	0.914934	0.881996	-0.181156	Dubious	Dubious open reading frame unlikely to encode a protein, based on available experimental and comparative sequence data
YLR426W	YLR426W		0.985686	0.834207	0.841266	0.924434	0.944526	0.88285	-0.179759	Uncharacterized	Putative protein of unknown function; the authentic, non-tagged protein is detected in highly purified mitochondria in high-throughput studies; proposed to be involved in resistance to mechlorethamine and streptozotocin
YDR006C	SOK1		1.0215	0.873342	0.877846	0.889268	0.899352	0.883557	-0.178605	Verified	Protein whose overexpression suppresses the growth defect of mutants lacking protein kinase A activity; involved in cAMP-mediated signaling; localized to the nucleus; similar to the mouse testis-specific protein PBS13
YGR187C	HGH1		0.98955	0.842396	0.882951	0.911116	0.884813	0.883882	-0.178074	Verified	Nonessential protein of unknown function; predicted to be involved in ribosome biogenesis; green fluorescent protein (GFP)-fusion protein localizes to the cytoplasm; similar to mammalian BRP16 (Brain protein 16)
YPL019C	VTC3	PHM2	0.985349	0.841554	0.883948	0.920439	NA	0.883948	-0.177967	Verified	Subunit of the vacuolar transporter chaperone (VTC) complex involved in membrane trafficking, vacuolar polyphosphate accumulation, microautophagy and non-autophagic vacuolar fusion
YJL197W	UBP12		1.03318	0.892049	0.844652	0.876042	0.907293	0.884045	-0.177808	Verified	Ubiquitin carboxyl-terminal hydrolase, ubiquitin-specific protease present in the nucleus and cytoplasm that cleaves ubiquitin from ubiquitinated proteins
YPR124W	CTR1		0.856568	0.818057	0.89776	0.880373	0.888764	0.884568	-0.176955	Verified	High-affinity copper transporter of the plasma membrane, mediates nearly all copper uptake under low copper conditions; transcriptionally induced at low copper levels and degraded at high copper levels
YJR035W	RAD26		0.989209	0.861384	0.832946	0.908131	0.93876	0.884757	-0.176646	Verified	Protein involved in transcription-coupled nucleotide excision repair of UV-induced DNA lesions; recruitment to DNA lesions is dependent on an elongating RNA polymerase II; homolog of human CSB protein
YBR235W	YBR235W		1.00896	0.86096	0.920414	0.909121	0.83517	0.88504	-0.176185	Uncharacterized	Putative ion transporter, similar to mammalian electroneutral Na(+)-(K+)-C1- cotransporter family; YBR235W is not an essential gene
YGL034C	YGL034C		1.0101	0.891528	0.868039	0.879502	0.898267	0.885515	-0.175412	Dubious	Dubious open reading frame unlikely to encode a functional protein, based on available experimental and comparative sequence data
YLR441C	RPS1A	rp10A|S1A|RP10A	0.870444	0.737364	0.848077	0.923704	0.923514	0.885796	-0.174954	Verified	Ribosomal protein 10 (rp10) of the small (40S) subunit; nearly identical to Rps1Bp and has similarity to rat S3a ribosomal protein
YMR123W	PKR1		0.99247	0.963472	0.836899	0.888903	0.88483	0.886866	-0.173212	Verified	V-ATPase assembly factor, functions with other V-ATPase assembly factors in the ER to efficiently assemble the V-ATPase membrane sector (V0)
YMR038C	CCS1	LYS7|CCS	0.784589	0.888139	0.623667	0.92001	NA	0.888139	-0.171143	Verified	Copper chaperone for superoxide dismutase Sod1p, involved in oxidative stress protection; Met-X-Cys-X2-Cys motif within the N-terminal portion is involved in insertion of copper into Sod1p under conditions of copper deprivation
YBL046W	PSY4		1.03779	0.880192	0.840375	0.919397	0.896491	0.888342	-0.170813	Verified	Putative regulatory subunit of an evolutionarily conserved protein phosphatase; localization is cell-cycle dependent and regulated by Cdc28p phosphorylation; required for cisplatin resistance; homolog of mammalian R2
YPR133W-A	TOM5	MOM8A	0.908758	0.859346	0.917348	0.768492	0.960846	0.888347	-0.170805	Verified	Component of the TOM (translocase of outer membrane) complex responsible for recognition and initial import of all mitochondrially directed proteins; involved in transfer of precursors from the Tom70p and Tom20p receptors to the Tom40p pore
YMR060C	SAM37	TOM37|PET3027|MAS37	0.805748	0.885204	0.767621	1.01426	0.891743	0.888474	-0.170599	Verified	Component of the Sorting and Assembly Machinery (SAM or TOB complex) of the mitochondrial outer membrane, which binds precursors of beta-barrel proteins and facilitates their outer membrane insertion; contributes to SAM complex stability
YGR270W	YTA7		0.802856	0.924911	0.881238	0.895955	0.865351	0.888596	-0.1704	Verified	Protein that localizes to chromatin and has a role in regulation of histone gene expression; has a bromodomain-like region that interacts with the N-terminal tail of histone H3, and an ATPase domain; potentially phosphorylated by Cdc28p
YNL067W	RPL9B	rp24|YL11|L9B|L8B	0.950173	0.772543	0.90416	0.917482	0.873776	0.888968	-0.169796	Verified	Protein component of the large (60S) ribosomal subunit, nearly identical to Rpl9Ap and has similarity to E. coli L6 and rat L9 ribosomal proteins
YJR050W	ISY1	NTC30|UTR3	0.972163	0.868891	0.806098	0.909236	0.932631	0.889064	-0.169641	Verified	Member of NineTeen Complex (NTC) that contains Prp19p and stabilizes U6 snRNA in catalytic forms of spliceosome containing U2, U5, and U6 snRNAs, interacts with Prp16p to modulate splicing fidelity; isy1 syf2 cells have defective spindles
YLL024C	SSA2	YG102	1.02389	0.943699	0.85987	0.890646	0.887554	0.8891	-0.169582	Verified	ATP binding protein involved in protein folding and vacuolar import of proteins; member of heat shock protein 70 (HSP70) family; associated with the chaperonin-containing T-complex; present in the cytoplasm, vacuolar membrane and cell wall
YEL062W	NPR2		1.02506	0.884159	0.837155	0.894117	0.897594	0.889138	-0.169521	Verified	Component of an evolutionarily conserved Npr2/3 complex that mediates downregulation of TORC1 activity in response to amino acid limitation; homolog of human NPRL2; target of Grr1p (E3 ligase); required for growth on urea and proline
YGR077C	PEX8	PAS6	0.978101	0.919092	0.949722	0.859988	0.840147	0.88954	-0.168869	Verified	Intraperoxisomal organizer of the peroxisomal import machinery, tightly associated with the lumenal face of the peroxisomal membrane, essential for peroxisome biogenesis, binds PTS1-signal receptor Pex5p
YFR048W	RMD8		1.00633	0.872532	0.868043	0.907324	0.906597	0.889565	-0.168829	Verified	Cytosolic protein required for sporulation
YML055W	SPC2	SPY1	1.03283	0.94618	0.866206	0.875246	0.903884	0.889565	-0.168828	Verified	Subunit of signal peptidase complex (Spc1p, Spc2p, Spc3p, Sec11p), which catalyzes cleavage of N-terminal signal sequences of proteins targeted to the secretory pathway; homologous to mammalian SPC25
YMR228W	MTF1		0.782536	0.874097	0.856884	0.905083	1.01014	0.88959	-0.168787	Verified	Mitochondrial RNA polymerase specificity factor with structural similarity to S-adenosylmethionine-dependent methyltransferases and functional similarity to bacterial sigma-factors, interacts with mitochondrial core polymerase Rpo41p
YLR190W	MMR1		0.751886	0.84386	0.922818	0.908246	0.870936	0.889591	-0.168786	Verified	Phosphorylated protein of the mitochondrial outer membrane, localizes only to mitochondria of the bud; interacts with Myo2p to mediate mitochondrial distribution to buds; mRNA is targeted to the bud via the transport system involving She2p
YLR292C	SEC72	SIM2|SEC67	0.995813	0.861515	0.845918	0.917776	0.924374	0.889645	-0.168698	Verified	Non-essential subunit of Sec63 complex (Sec63p, Sec62p, Sec66p and Sec72p); with Sec61 complex, Kar2p/BiP and Lhs1p forms a channel competent for SRP-dependent and post-translational SRP-independent protein targeting and import into the ER
YOR235W	IRC13		0.919311	0.859817	0.882416	0.897247	0.933095	0.889832	-0.168396	Dubious	Dubious open reading frame unlikely to encode a protein, based on available experimental and comparative sequence data; null mutant displays increased levels of spontaneous Rad52 foci
YNL056W	OCA2		0.984275	0.885748	0.894719	0.885984	0.914499	0.890352	-0.167553	Verified	Putative protein with similarity to predicted tyrosine phosphatases Oca1p and Siw14p; green fluorescent protein (GFP)-fusion protein localizes to the cytoplasm; YNL056W is not an essential gene
YOL052C	SPE2		1.02156	0.897363	0.868671	0.923171	0.883379	0.890371	-0.167522	Verified	S-adenosylmethionine decarboxylase, required for the biosynthesis of spermidine and spermine; cells lacking Spe2p require spermine or spermidine for growth in the presence of oxygen but not when grown anaerobically
YLR365W	YLR365W		1.00886	0.85781	0.877709	0.903206	0.915642	0.890458	-0.167381	Dubious	Dubious open reading frame unlikely to encode a protein, based on available experimental and comparative sequence data; partially overlaps dubious gene YLR364C-A; YLR365W is not an essential gene
YBL036C	YBL036C		1.0035	0.847458	0.875798	0.948282	0.905922	0.89086	-0.16673	Verified	Putative non-specific single-domain racemase based on structural similarity; binds pyridoxal 5'-phosphate; expression of GFP-fusion protein induced in response to the DNA-damaging agent MMS
YDR375C	BCS1		0.997077	0.912623	0.87235	0.909594	0.808858	0.890972	-0.166548	Verified	Mitochondrial protein of the AAA ATPase family; has ATP-dependent chaperone activity; required for assembly of Rip1p and Qcr10p into cytochrome bc(1) complex; mutations in human homolog BCS1L are linked to neonatal mitochondrial diseases
YDL156W	YDL156W		1.03809	0.868776	0.878204	0.91221	0.904207	0.891206	-0.16617	Uncharacterized	Putative protein of unknown function; protein sequence contains three WD domains (WD-40 repeat); green fluorescent protein (GFP)-fusion protein localizes to the cytoplasm and nucleus
YKL087C	CYT2	CC1HL|cytochrome c1 heme lyase	0.964896	0.887115	0.889952	0.902771	0.894001	0.891976	-0.164923	Verified	Cytochrome c1 heme lyase, involved in maturation of cytochrome c1, which is a subunit of the mitochondrial ubiquinol-cytochrome-c reductase; links heme covalently to apocytochrome c1
YJR059W	PTK2	STK2	1.04055	0.888842	0.887628	0.895246	0.935075	0.892044	-0.164813	Verified	Putative serine/threonine protein kinase involved in regulation of ion transport across plasma membrane; enhances spermine uptake
YGR132C	PHB1		0.944666	0.932829	0.940369	0.851491	0.822985	0.89216	-0.164625	Verified	Subunit of the prohibitin complex (Phb1p-Phb2p), a 1.2 MDa ring-shaped inner mitochondrial membrane chaperone that stabilizes newly synthesized proteins; determinant of replicative life span; involved in mitochondrial segregation
YAL055W	PEX22	YAF5	0.987414	0.961004	0.933587	0.846586	0.853236	0.893411	-0.162603	Verified	Putative peroxisomal membrane protein required for import of peroxisomal proteins, functionally complements a Pichia pastoris pex22 mutation
YGR255C	COQ6		0.85209	0.879238	0.881265	0.905777	0.932383	0.893521	-0.162427	Verified	Putative flavin-dependent monooxygenase, involved in ubiquinone (Coenzyme Q) biosynthesis; localizes to the matrix face of the mitochondrial inner membrane in a large complex with other ubiquinone biosynthetic enzymes
YML103C	NUP188		1.01393	0.873606	0.913523	0.871325	0.921653	0.893565	-0.162356	Verified	Subunit of the nuclear pore complex (NPC), involved in the structural organization of the complex and of the nuclear envelope, also involved in nuclear envelope permeability, interacts with Pom152p and Nic96p
YGL162W	SUT1		1.0215	0.895451	0.878744	0.894956	0.943985	0.895204	-0.159712	Verified	Transcription factor of the Zn[II]2Cys6 family involved in sterol uptake; involved in induction of hypoxic gene expression
YER178W	PDA1		0.81633	0.984584	0.89512	0.866298	0.89657	0.895845	-0.158679	Verified	E1 alpha subunit of the pyruvate dehydrogenase (PDH) complex, catalyzes the direct oxidative decarboxylation of pyruvate to acetyl-CoA; phosphorylated; regulated by glucose
YNL096C	RPS7B	rp30|S7B	0.963839	0.918166	0.786031	0.873637	0.932551	0.895901	-0.158588	Verified	Protein component of the small (40S) ribosomal subunit, nearly identical to Rps7Ap; interacts with Kti11p; deletion causes hypersensitivity to zymocin; has similarity to rat S7 and Xenopus S8 ribosomal proteins
YML001W	YPT7	VAM4|AST4	0.984487	0.93164	0.870234	0.895142	0.897583	0.896363	-0.157846	Verified	Rab family GTPase; GTP-binding protein of the rab family; required for homotypic fusion event in vacuole inheritance, for endosome-endosome fusion, similar to mammalian Rab7
YDR385W	EFT2		0.95304	0.880151	0.912611	0.914825	0.859498	0.896381	-0.157816	Verified	Elongation factor 2 (EF-2), also encoded by EFT1; catalyzes ribosomal translocation during protein synthesis; contains diphthamide, the unique posttranslationally modified histidine residue specifically ADP-ribosylated by diphtheria toxin
YDR144C	MKC7	YPS2	0.867698	0.880426	0.840793	0.912403	0.928193	0.896414	-0.157763	Verified	GPI-anchored aspartyl protease, member of the yapsin family of proteases involved in cell wall growth and maintenance; shares functions with Yap3p and Kex2p
YGR183C	QCR9	UCR9	1.01184	0.913817	0.869477	0.900478	0.893659	0.897069	-0.156709	Verified	Subunit 9 of the ubiquinol cytochrome-c reductase complex, which is a component of the mitochondrial inner membrane electron transport chain; required for electron transfer at the ubiquinol oxidase site of the complex
YLR202C	YLR202C		0.923427	0.907103	0.887042	0.959677	0.884524	0.897073	-0.156703	Dubious	Dubious open reading frame unlikely to encode a protein, based on available experimental and comparative sequence data; partially overlaps the verified ORF YLR201C; ORF contains a putative intron
YIL132C	CSM2		1.06895	0.883339	0.812729	0.91255	0.910893	0.897116	-0.156634	Verified	Protein involved in a Rad51p-, Rad54p-dependent pathway for homologous recombination repair, required for accurate chromosome segregation during meiosis
YDR071C	PAA1		0.97667	0.884521	0.896345	0.902525	0.898197	0.897271	-0.156384	Verified	Polyamine acetyltransferase; acetylates polyamines (e.g. putrescine, spermidine, spermine) and also aralkylamines (e.g. tryptamine, phenylethylamine); may be involved in transcription and/or DNA replication
YMR102C	YMR102C		1.0188	0.82203	0.89158	0.930457	0.903355	0.897468	-0.156068	Uncharacterized	Protein of unknown function; transcription is activated by paralogous transcription factors Yrm1p and Yrr1p along with genes involved in multidrug resistance; mutant shows increased resistance to azoles; YMR102C is not an essential gene
YNL284C	MRPL10	YmL10|YmL18|MRPL18	0.993331	0.854775	0.899375	0.951913	0.895566	0.89747	-0.156064	Verified	Mitochondrial ribosomal protein of the large subunit; appears as two protein spots (YmL10 and YmL18) on two-dimensional SDS gels
YKR060W	UTP30		1.03155	0.833162	0.884112	0.910999	0.937503	0.897556	-0.155927	Verified	Subunit of U3-containing 90S preribosome complex involved in production of 18S rRNA and assembly of small ribosomal subunit
YNL076W	MKS1	LYS80	0.966219	0.875757	0.880217	0.916066	0.935889	0.898142	-0.154985	Verified	Pleiotropic negative transcriptional regulator involved in Ras-CAMP and lysine biosynthetic pathways and nitrogen regulation; involved in retrograde (RTG) mitochondria-to-nucleus signaling
YLR234W	TOP3	EDR1	0.887173	0.793472	0.854064	0.94256	0.950926	0.898312	-0.154712	Verified	DNA Topoisomerase III, conserved protein that functions in a complex with Sgs1p and Rmi1p to relax single-stranded negatively-supercoiled DNA preferentially, involved in telomere stability and regulation of mitotic recombination
YGL167C	PMR1	SSC1|LDB1|BSD1	0.900456	0.983789	0.812934	1.0902	0.802665	0.898362	-0.154632	Verified	High affinity Ca2+/Mn2+ P-type ATPase required for Ca2+ and Mn2+ transport into Golgi; involved in Ca2+ dependent protein sorting and processing; mutations in human homolog ATP2C1 cause acantholytic skin condition Hailey-Hailey disease
YJR040W	GEF1	CLC	1.00896	0.886594	0.871395	0.912174	0.935687	0.899384	-0.15299	Verified	Voltage-gated chloride channel localized to the golgi, the endosomal system, and plasma membrane, and involved in cation homeostasis; highly homologous to vertebrate voltage-gated chloride channels
YGR231C	PHB2		1.01257	0.897473	0.983174	0.830801	0.902431	0.899952	-0.15208	Verified	Subunit of the prohibitin complex (Phb1p-Phb2p), a 1.2 MDa ring-shaped inner mitochondrial membrane chaperone that stabilizes newly synthesized proteins; determinant of replicative life span; involved in mitochondrial segregation
YKL076C	PSY1		0.996503	0.876866	0.869284	0.923379	0.959293	0.900122	-0.151807	Dubious	Dubious open reading frame, unlikely to encode a protein; not conserved in closely related Saccharomyces species; 69% of ORF overlaps the uncharacterized ORF YKL075C
YGR028W	MSP1	YTA4	1.02514	0.899578	0.978327	0.878875	0.900865	0.900221	-0.151648	Verified	Mitochondrial protein involved in sorting of proteins in the mitochondria; putative membrane-spanning ATPase
YNL281W	HCH1		0.947434	0.855361	0.878039	0.923356	0.938375	0.900698	-0.150885	Verified	Heat shock protein regulator that binds to Hsp90p and may stimulate ATPase activity; originally identified as a high-copy number suppressor of a HSP90 loss-of-function mutation; GFP-fusion protein localizes to the cytoplasm and nucleus
YLR170C	APS1	YAP19	1.049	0.871819	0.888769	0.914841	0.935067	0.901805	-0.149113	Verified	Small subunit of the clathrin-associated adaptor complex AP-1, which is involved in protein sorting at the trans-Golgi network; homolog of the sigma subunit of the mammalian clathrin AP-1 complex
YDL213C	NOP6		1.00596	0.87707	0.844681	0.927296	0.930901	0.902183	-0.148508	Verified	rRNA-binding protein required for 40S ribosomal subunit biogenesis; contains an RNA recognition motif (RRM) and has similarity to hydrophilins; NOP6 may be a fungal-specific gene as no homologs have been yet identified in higher eukaryotes
YOR006C	TSR3		0.940325	0.881898	0.922922	0.862753	0.931552	0.90241	-0.148145	Verified	Protein required for correct processing of the 20S pre-rRNA at site D to generate mature 18S rRNA; green fluorescent protein (GFP)-fusion protein localizes to both the cytoplasm and the nucleus
YLR120C	YPS1	YAP3	1.02606	0.912389	0.883435	0.893177	0.992564	0.902783	-0.147549	Verified	Aspartic protease, member of the yapsin family of proteases involved in cell wall growth and maintenance; attached to the plasma membrane via a glycosylphosphatidylinositol (GPI) anchor
YMR253C	YMR253C		1.02146	0.882215	0.891124	0.915624	0.922486	0.903374	-0.146604	Uncharacterized	Putative protein of unknown function; green fluorescent protein (GFP)-fusion protein localizes to the cytoplasm in a punctate pattern; YMR253C is not an essential gene
YDR150W	NUM1	PAC12	1.03712	0.891209	0.916312	0.952261	0.871701	0.903761	-0.145987	Verified	Protein required for nuclear migration, localizes to the mother cell cortex and the bud tip; may mediate interactions of dynein and cytoplasmic microtubules with the cell cortex
YBR179C	FZO1		0.807425	0.838217	0.999354	0.851861	0.955676	0.903768	-0.145975	Verified	Mitofusin, mitochondrial integral membrane protein involved in mitochondrial fusion and mitochondrial genome maintenance; contains N-terminal GTPase domain; targeted for destruction by cytosolic components of the ubiquitin-proteasome system
YKL205W	LOS1		1.00948	0.831241	0.893479	0.914118	0.951621	0.903799	-0.145926	Verified	Nuclear pore protein involved in nuclear export of pre-tRNA and in re-export of mature tRNAs after their retrograde import from the cytoplasm
YDR051C	DET1		0.971607	0.844804	0.889468	0.918448	0.932392	0.903958	-0.145672	Verified	Acid phosphatase involved in the non-vesicular transport of sterols in both directions between the endoplasmic reticulum and plasma membrane; deletion confers sensitivity to nickel
YCL008C	STP22	VPL15|VPS23	0.925198	0.854814	0.901091	0.907381	0.936001	0.904236	-0.145228	Verified	Component of the ESCRT-I complex, which is involved in ubiquitin-dependent sorting of proteins into the endosome; homologous to the mouse and human Tsg101 tumor susceptibility gene; mutants exhibit a Class E Vps phenotype
YDL071C	YDL071C	IRC1	1.0116	0.953969	0.912388	0.896471	0.886753	0.904429	-0.14492	Dubious	Dubious open reading frame unlikely to encode a protein, based on available experimental and comparative sequence data; partially overlaps the verified ORF BDF2/YDL070W
YKL121W	DGR2		0.957772	0.824494	0.94747	0.885562	0.923478	0.90452	-0.144776	Uncharacterized	Protein of unknown function; null mutant is resistant to 2-deoxy-D-glucose and displays abnormally elongated buds
YNL332W	THI12		0.983815	0.865413	0.885577	0.924021	0.969339	0.904799	-0.144331	Verified	Protein involved in synthesis of the thiamine precursor hydroxymethylpyrimidine (HMP); member of a subtelomeric gene family including THI5, THI11, THI12, and THI13
YBR212W	NGR1	RBP1	1.02649	0.911586	0.923083	0.898062	0.891702	0.904824	-0.144291	Verified	RNA binding protein that negatively regulates growth rate; interacts with the 3' UTR of the mitochondrial porin (POR1) mRNA and enhances its degradation; overexpression impairs mitochondrial function; expressed in stationary phase
YGR283C	YGR283C		1.04133	0.916676	0.856994	0.924336	0.893565	0.905121	-0.143818	Verified	Protein of unknown function; may interact with ribosomes, based on co-purification experiments; predicted to be involved in ribosome biogenesis; null mutant is resistant to fluconazole; GFP-fusion protein localizes to the nucleolus
YBR014C	GRX7		1.00207	0.909361	0.866517	0.903656	0.917665	0.906508	-0.141608	Verified	Cis-golgi localized monothiol glutaredoxin; more similar in activity to dithiol than other monothiol glutaredoxins; involved in the oxidative stress response; does not bind metal ions; functional overlap with GRX6
YNL032W	SIW14	OCA3	1.00139	0.898039	0.849601	0.950621	0.915761	0.9069	-0.140985	Verified	Tyrosine phosphatase that plays a role in actin filament organization and endocytosis; localized to the cytoplasm
YLR327C	TMA10	RBF9|SFL2	1.00574	0.87621	0.872783	0.946378	0.938661	0.907435	-0.140133	Verified	Protein of unknown function that associates with ribosomes; putative homolog of the F1F0-ATPase synthase regulator Stf2p
YOL093W	TRM10		1.01637	0.839528	0.896875	0.918498	0.930711	0.907686	-0.139734	Verified	tRNA methyltransferase, methylates the N-1 position of guanosine in tRNAs
YBL031W	SHE1		0.972304	0.888992	0.86802	0.971076	0.926557	0.907774	-0.139595	Verified	Mitotic spindle protein that interacts with components of the Dam1 (DASH) complex, its effector Sli15p, and microtubule-associated protein Bim1p; also localizes to nuclear microtubules and to the bud neck in a ring-shaped structure
YLR200W	YKE2	PFD6|GIM1	0.864004	0.883254	0.865424	0.947937	0.932638	0.907946	-0.139322	Verified	Subunit of the heterohexameric Gim/prefoldin protein complex involved in the folding of alpha-tubulin, beta-tubulin, and actin
YIR026C	YVH1		0.952508	0.821048	0.880364	1.03708	0.935594	0.907979	-0.139269	Verified	Protein phosphatase involved in vegetative growth at low temperatures, sporulation, and glycogen accumulation; mutants are defective in 60S ribosome assembly; member of the dual-specificity family of protein phosphatases
YMR275C	BUL1	SMM2|RDS1|DAG1	0.990756	0.865456	0.887223	0.941591	0.928768	0.907995	-0.139243	Verified	Ubiquitin-binding component of the Rsp5p E3-ubiquitin ligase complex, functional homolog of Bul2p, disruption causes temperature-sensitive growth, overexpression causes missorting of amino acid permeases
YOR375C	GDH1	DHE4|GDHA|GDH-A|URE1	0.994184	0.879241	0.878669	0.936761	0.958306	0.908001	-0.139234	Verified	NADP(+)-dependent glutamate dehydrogenase, synthesizes glutamate from ammonia and alpha-ketoglutarate; rate of alpha-ketoglutarate utilization differs from Gdh3p; expression regulated by nitrogen and carbon sources
YJL130C	URA2		1.01068	0.873758	0.91037	0.953138	0.906649	0.908509	-0.138427	Verified	Bifunctional carbamoylphosphate synthetase (CPSase)-aspartate transcarbamylase (ATCase), catalyzes the first two enzymatic steps in the de novo biosynthesis of pyrimidines; both activities are subject to feedback inhibition by UTP
YBL094C	YBL094C		0.942413	0.921576	0.89602	0.982541	0.823319	0.908798	-0.137969	Dubious	Dubious open reading frame unlikely to encode a protein, based on available experimental and comparative sequence data; partially overlaps uncharacterized ORF YBL095W
YJR145C	RPS4A	rp5|YS6|S7A|S4A	0.837256	0.921883	0.970634	0.81929	0.896031	0.908957	-0.137716	Verified	Protein component of the small (40S) ribosomal subunit; mutation affects 20S pre-rRNA processing; identical to Rps4Bp and has similarity to rat S4 ribosomal protein
YJR075W	HOC1		0.981207	0.937957	0.935722	0.860381	0.882445	0.909083	-0.137516	Verified	Alpha-1,6-mannosyltransferase involved in cell wall mannan biosynthesis; subunit of a Golgi-localized complex that also contains Anp1p, Mnn9p, Mnn11p, and Mnn10p; identified as a suppressor of a cell lysis sensitive pkc1-371 allele
YMR294W	JNM1	PAC3|INS1	1.02339	0.928579	0.860345	0.905848	0.912471	0.909159	-0.137395	Verified	Component of the yeast dynactin complex, consisting of Nip100p, Jnm1p, and Arp1p; required for proper nuclear migration and spindle partitioning during mitotic anaphase B
YHR200W	RPN10	SUN1|MCB1	0.971611	0.896899	1.05512	0.86655	0.921458	0.909179	-0.137364	Verified	Non-ATPase base subunit of the 19S regulatory particle (RP) of the 26S proteasome; N-terminus plays a role in maintaining the structural integrity of the RP; binds selectively to polyubiquitin chains; homolog of the mammalian S5a protein
YGR041W	BUD9		1.03824	0.893285	0.882146	0.959594	0.925669	0.909477	-0.136891	Verified	Protein involved in bud-site selection; mutant has increased aneuploidy tolerance; diploid mutants display a unipolar budding pattern instead of the wild-type bipolar pattern, and bud at the distal pole
YLR191W	PEX13	PAS20	1.04783	0.947081	0.95623	0.833078	0.871943	0.909512	-0.136835	Verified	Integral peroxisomal membrane protein required for translocation of peroxisomal matrix proteins, interacts with the PTS1 signal recognition factor Pex5p and the PTS2 signal recognition factor Pex7p, forms a complex with Pex14p and Pex17p
YAR029W	YAR029W		0.8878	0.884041	0.903895	0.96059	0.915167	0.909531	-0.136805	Uncharacterized	Member of DUP240 gene family but contains no transmembrane domains; green fluorescent protein (GFP)-fusion protein localizes to the cytoplasm in a punctate pattern
YMR230W	RPS10B	S10B	0.854652	0.907602	0.906132	0.957534	0.911725	0.909664	-0.136595	Verified	Protein component of the small (40S) ribosomal subunit; nearly identical to Rps10Ap and has similarity to rat ribosomal protein S10
YMR069W	NAT4	NAA40	1.01801	0.905611	0.8308	0.922676	0.913965	0.909788	-0.136398	Verified	N alpha-acetyl-transferase, involved in acetylation of the N-terminal residues of histones H4 and H2A
YOL159C	YOL159C		1.01141	0.900221	0.923721	0.919512	0.89666	0.909866	-0.136274	Verified	Soluble protein of unknown function; deletion mutants are viable and have elevated levels of Ty1 retrotransposition and Ty1 cDNA
YBL001C	ECM15		1.01151	0.918662	0.882387	0.901162	0.921669	0.909912	-0.136201	Verified	Non-essential protein of unknown function, likely exists as tetramer, may be regulated by the binding of small-molecule ligands (possibly sulfate ions), may have a role in yeast cell-wall biogenesis
YMR326C	YMR326C		1.01024	0.922268	0.897737	0.855446	0.924228	0.910003	-0.136057	Dubious	Dubious open reading frame unlikely to encode a protein, based on available experimental and comparative sequence data; overlaps the telomere on the right arm of chromosome 13
YJL173C	RFA3	RPA3	0.82065	0.815848	0.888758	0.940267	0.932149	0.910454	-0.135343	Verified	Subunit of heterotrimeric Replication Protein A (RPA), which is a highly conserved single-stranded DNA binding protein involved in DNA replication, repair, and recombination
YJR082C	EAF6		0.999941	0.863678	0.907991	0.959196	0.91302	0.910506	-0.13526	Verified	Subunit of the NuA4 acetyltransferase complex that acetylates histone H4 and NuA3 acetyltransferase complex that acetylates histone H3
YLR331C	JIP3		1.06656	0.897902	0.905557	0.915974	0.915867	0.910712	-0.134933	Dubious	Dubious open reading frame, unlikely to encode a protein; not conserved in closely related Saccharomyces species; 98% of ORF overlaps the verified gene MID2
YLL029W	FRA1	RUP2	1.13923	0.907075	0.89682	0.914597	0.933382	0.910836	-0.134736	Verified	Protein involved in negative regulation of transcription of iron regulon; forms an iron independent complex with Fra2p, Grx3p, and Grx4p; cytosolic; mutant fails to repress transcription of iron regulon and is defective in spore formation
YHL023C	NPR3	RMD11	1.00057	0.934555	0.878843	0.907872	0.913921	0.910896	-0.134641	Verified	Component, with Npr2p, of an evolutionarily conserved complex that mediates downregulation of TOR Complex 1 activity in response to amino acid limitation; null mutant displays delayed meiotic DNA replication and double-strand break repair
YOR023C	AHC1		1.00803	0.931611	0.888349	0.916848	0.905396	0.911122	-0.134284	Verified	Subunit of the Ada histone acetyltransferase complex, required for structural integrity of the complex
YNL071W	LAT1	PDA2|ODP2	0.963913	0.913428	0.983806	0.891763	0.90917	0.911299	-0.134004	Verified	Dihydrolipoamide acetyltransferase component (E2) of pyruvate dehydrogenase complex, which catalyzes the oxidative decarboxylation of pyruvate to acetyl-CoA
YPR120C	CLB5		0.934946	0.981384	0.870104	0.862209	0.954069	0.912087	-0.132757	Verified	B-type cyclin involved in DNA replication during S phase; activates Cdc28p to promote initiation of DNA synthesis; functions in formation of mitotic spindles along with Clb3p and Clb4p; most abundant during late G1 phase
YGL115W	SNF4	SCI1|CAT3	1.05025	0.833231	0.910953	0.949994	0.913911	0.912432	-0.132211	Verified	Activating gamma subunit of the AMP-activated Snf1p kinase complex (contains Snf1p and a Sip1p/Sip2p/Gal83p family member); activates glucose-repressed genes, represses glucose-induced genes; role in sporulation, and peroxisome biogenesis
YKR095W	MLP1	MPL1	1.01913	0.918689	0.890371	0.906242	0.952622	0.912466	-0.132158	Verified	Myosin-like protein associated with the nuclear envelope, connects the nuclear pore complex with the nuclear interior; involved with Tel1p in telomere length control; involved with Pml1p and Pml39p in nuclear retention of unspliced mRNAs
YLR315W	NKP2		0.962174	0.895377	0.852477	0.965378	0.929731	0.912554	-0.132018	Verified	Non-essential kinetochore protein, subunit of the Ctf19 central kinetochore complex (Ctf19p-Mcm21p-Okp1p-Mcm22p-Mcm16p-Ctf3p-Chl4p-Mcm19p-Nkp1p-Nkp2p-Ame1p-Mtw1p)
YOR274W	MOD5		0.972862	0.882877	0.94239	0.881649	0.96539	0.912633	-0.131893	Verified	Delta 2-isopentenyl pyrophosphate:tRNA isopentenyl transferase, required for biosynthesis of the modified base isopentenyladenosine in mitochondrial and cytoplasmic tRNAs; gene is nuclear and encodes two isozymic forms
YGR214W	RPS0A	S0A|YST1|NAB1A|NAB1	0.840985	0.813821	0.87106	0.954289	0.965836	0.912674	-0.131828	Verified	Protein component of the small (40S) ribosomal subunit, nearly identical to Rps0Bp; required for maturation of 18S rRNA along with Rps0Bp; deletion of either RPS0 gene reduces growth rate, deletion of both genes is lethal
YIR004W	DJP1	PAS22|ICS1	0.844964	0.902808	0.986617	0.922751	0.877053	0.91278	-0.131661	Verified	Cytosolic J-domain-containing protein, required for peroxisomal protein import and involved in peroxisome assembly, homologous to E. coli DnaJ
YNL167C	SKO1	ACR1	1.04388	0.879929	0.885732	0.942733	0.939899	0.912815	-0.131605	Verified	Basic leucine zipper (bZIP) transcription factor of the ATF/CREB family, forms a complex with Tup1p and Ssn6p to both activate and repress transcription; cytosolic and nuclear protein involved in osmotic and oxidative stress responses
YBR215W	HPC2		1.02531	0.908571	0.928013	0.904594	0.917093	0.912832	-0.131579	Verified	Subunit of the HIR complex, a nucleosome assembly complex involved in regulation of histone gene transcription; mutants display synthetic defects with subunits of FACT, a complex that allows passage of RNA Pol II through nucleosomes
YNL257C	SIP3		1.02231	0.918365	0.881885	0.907591	0.923804	0.912978	-0.131348	Verified	Protein that activates transcription through interaction with DNA-bound Snf1p, C-terminal region has a putative leucine zipper motif; potential Cdc28p substrate
YNL248C	RPA49	A49	0.964151	0.880367	0.89233	0.956188	0.934471	0.913401	-0.130681	Verified	RNA polymerase I subunit A49
YOR109W	INP53	SOP2|SJL3	1.03804	0.927597	0.967111	0.890617	0.899364	0.913481	-0.130554	Verified	Polyphosphatidylinositol phosphatase, dephosphorylates multiple phosphatidylinositols; involved in trans Golgi network-to-early endosome pathway; hyperosmotic stress causes translocation to actin patches; contains Sac1 and 5-ptase domains
YLR303W	MET17	MET25|MET15	1.04686	0.908862	0.943818	0.918769	0.865433	0.913816	-0.130025	Verified	Methionine and cysteine synthase (O-acetyl homoserine-O-acetyl serine sulfhydrylase), required for sulfur amino acid synthesis
YLR434C	YLR434C		0.994239	0.872935	0.869562	0.954742	0.990391	0.913839	-0.129989	Dubious	Dubious open reading frame unlikely to encode a protein, based on available experimental and comparative sequence data; partially overlaps the verified ORF TSR2/YLR435W
YOR358W	HAP5		1.02035	0.947458	0.934615	0.894179	0.881828	0.914397	-0.129108	Verified	Subunit of the heme-activated, glucose-repressed Hap2/3/4/5 CCAAT-binding complex, a transcriptional activator and global regulator of respiratory gene expression; required for assembly and DNA binding activity of the complex
YJL007C	YJL007C		1.00181	0.872393	0.923159	0.90583	0.923613	0.914495	-0.128953	Dubious	Dubious open reading frame unlikely to encode a functional protein, based on available experimental and comparative sequence data
YNR042W	YNR042W		0.946821	0.912642	0.825178	0.916751	0.916486	0.914564	-0.128844	Dubious	Dubious open reading frame unlikely to encode a protein, based on available experimental and comparative sequence data; completely overlaps verified gene COQ2
YDR158W	HOM2		1.03463	0.927988	0.940813	0.901383	0.850219	0.914685	-0.128653	Verified	Aspartic beta semi-aldehyde dehydrogenase, catalyzes the second step in the common pathway for methionine and threonine biosynthesis; expression regulated by Gcn4p and the general control of amino acid synthesis
YBR170C	NPL4	HRD4	0.994763	0.909491	0.927605	0.826366	0.919962	0.914726	-0.128588	Verified	Ubiquitin-binding protein involved in protein degradation; Cdc48p-Npl4p-Ufd1p complex participates in ER-associated degradation (ERAD) while Cdc48p-Npl4p-Vms1p complex participates in mitochondria-associated degradation (MAD)
YER131W	RPS26B	S26B	0.922105	0.980693	0.879473	0.915466	0.914595	0.91503	-0.128108	Verified	Protein component of the small (40S) ribosomal subunit; nearly identical to Rps26Ap and has similarity to rat S26 ribosomal protein
YFR031C-A	RPL2A	rp8|YL6|L5A|L2A|RPL5B	0.907725	0.766698	0.901967	0.928186	0.975148	0.915076	-0.128036	Verified	Protein component of the large (60S) ribosomal subunit, identical to Rpl2Bp and has similarity to E. coli L2 and rat L8 ribosomal proteins
YBR126C	TPS1	TSS1|GLC6|GGS1|FDP1|CIF1|BYP1	0.985918	0.895108	0.870366	0.93508	0.940219	0.915094	-0.128008	Verified	Synthase subunit of trehalose-6-phosphate synthase/phosphatase complex, which synthesizes the storage carbohydrate trehalose; also found in a monomeric form; expression is induced by the stress response and repressed by the Ras-cAMP pathway
YHL027W	RIM101	RIM1	0.920507	0.934731	0.980074	0.822723	0.89617	0.915451	-0.127446	Verified	Transcriptional repressor involved in response to pH and in cell wall construction; required for alkaline pH-stimulated haploid invasive growth and sporulation; activated by proteolytic processing; similar to A. nidulans PacC
YML109W	ZDS2	CES4	1.00847	0.868389	0.903041	0.927863	0.939557	0.915452	-0.127444	Verified	Protein with a role in regulating Swe1p-dependent polarized growth; interacts with Cdc55p; interacts with silencing proteins at the telomere; implicated in the mitotic exit network through regulation of Cdc14p localization; paralog of Zds1p
YLR093C	NYV1	MAM2	0.999103	0.886036	0.829216	0.952408	0.945018	0.915527	-0.127326	Verified	v-SNARE component of the vacuolar SNARE complex involved in vesicle fusion; inhibits ATP-dependent Ca(2+) transport activity of Pmc1p in the vacuolar membrane
YPL067C	YPL067C		1.0276	0.906631	0.902372	0.961764	0.924623	0.915627	-0.127168	Uncharacterized	Putative protein of unknown function; green fluorescent protein (GFP)-fusion protein localizes to the cytoplasm; YPL067C is not an essential gene
YLR205C	HMX1		1.01841	0.922695	0.907201	0.909142	0.931163	0.915919	-0.126709	Verified	ER localized heme oxygenase, involved in heme degradation during iron starvation and in the oxidative stress response; expression is regulated by AFT1 and oxidative stress; relocates to the perinuclear region in the presence of oxidants
YLR401C	DUS3		1.00256	0.900058	0.891004	0.931875	0.938282	0.915967	-0.126633	Verified	Dihydrouridine synthase, member of a widespread family of conserved proteins including Smm1p, Dus1p, and Dus4p; contains a consensus oleate response element (ORE) in its promoter region
YOL008W	COQ10		0.934831	0.911852	0.954524	0.92009	0.888615	0.915971	-0.126626	Verified	Coenzyme Q (ubiquinone) binding protein, functions in the delivery of Q<sub>6</sub> to its proper location for electron transport during respiration; START domain protein with homologs in bacteria and eukaryotes
YGR289C	MAL11	MALT|AGT1	1.0519	0.903426	0.856936	0.928573	0.96691	0.916	-0.126581	Verified	Inducible high-affinity maltose transporter (alpha-glucoside transporter); encoded in the MAL1 complex locus; broad substrate specificity that includes maltotriose; required for isomaltose utilization
YML097C	VPS9	VPT9|VPL31	0.953409	0.896038	0.803676	0.937339	0.936052	0.916045	-0.126509	Verified	A guanine nucleotide exchange factor involved in vesicle-mediated vacuolar protein transport; specifically stimulates the intrinsic guanine nucleotide exchange activity of Vps21p/Rab5: similar to mammalian ras inhibitors; binds ubiquitin
YIR037W	HYR1	ORP1|GPX3	1.02001	0.901063	0.898256	0.931467	0.948497	0.916265	-0.126163	Verified	Thiol peroxidase that functions as a hydroperoxide receptor to sense intracellular hydroperoxide levels and transduce a redox signal to the Yap1p transcription factor
YBR034C	HMT1	RMT1|ODP1|HCP1	0.996776	0.892146	0.811025	0.954981	0.941282	0.916714	-0.125456	Verified	Nuclear SAM-dependent mono- and asymmetric arginine dimethylating methyltransferase that modifies hnRNPs, including Npl3p and Hrp1p, affecting their activity and nuclear export; methylates U1 snRNP protein Snp1p and ribosomal protein Rps2p
YDR417C	YDR417C		0.923938	0.911022	0.909338	0.938848	0.922416	0.916719	-0.125449	Dubious	Dubious open reading frame unlikely to encode a protein, based on available experimental and comparative sequence data; partially overlaps the verified ORF RPL12B/YDR418W
YNL135C	FPR1	RBP1|FKB1	1.09755	0.933579	0.876342	0.910715	0.92299	0.916853	-0.125238	Verified	Peptidyl-prolyl cis-trans isomerase (PPIase), binds to the drugs FK506 and rapamycin; also binds to the nonhistone chromatin binding protein Hmo1p and may regulate its assembly or function
YDL142C	CRD1	CLS1	0.850401	0.94053	1.001	0.877525	0.893272	0.916901	-0.125162	Verified	Cardiolipin synthase; produces cardiolipin, which is a phospholipid of the mitochondrial inner membrane that is required for normal mitochondrial membrane potential and function; also required for normal vacuolar ion homeostasis
YDR024W	FYV1		0.796958	0.877192	0.910529	0.923598	1.03603	0.917063	-0.124907	Dubious	Dubious open reading frame, unlikely to encode a protein; not conserved in closely related Saccharomyces species; mutation decreases survival upon exposure to K1 killer toxin
YKL134C	OCT1	mitochondrial intermediate peptidase	0.843818	0.991964	0.896937	0.938862	0.885296	0.9179	-0.123591	Verified	Mitochondrial intermediate peptidase, cleaves N-terminal residues of a subset of proteins upon import, after their cleavage by mitochondrial processing peptidase (Mas1p-Mas2p); may contribute to mitochondrial iron homeostasis
YML027W	YOX1		1.02387	0.917025	0.862448	0.918876	0.930118	0.917951	-0.123511	Verified	Homeodomain-containing transcriptional repressor, binds to Mcm1p and to early cell cycle boxes (ECBs) in the promoters of cell cycle-regulated genes expressed in M/G1 phase; expression is cell cycle-regulated; potential Cdc28p substrate
YOL092W	YOL092W		1.01564	0.904745	0.915765	0.940679	0.920333	0.918049	-0.123357	Uncharacterized	Putative protein of unknown function; predicted to contain six transmembrane domains and is 58% similar to the uncharacterized ORF YBR147W
YLR201C	COQ9	FMP53	0.996788	0.87037	0.966679	0.836055	0.975698	0.918524	-0.12261	Verified	Protein required for ubiquinone (coenzyme Q) biosynthesis and respiratory growth; localizes to the matrix face of the mitochondrial inner membrane in a large complex with ubiquinone biosynthetic enzymes
YNL165W	YNL165W		0.974336	0.82151	0.903407	0.934152	0.93382	0.918613	-0.122471	Uncharacterized	Putative protein of unknown function; YNL165W is not an essential gene
YIR003W	AIM21		1.02977	0.89999	0.898667	0.937427	0.950082	0.918709	-0.122321	Verified	Protein of unknown function involved in mitochondrial migration along actin filament; may interact with ribosomes; GFP-fusion protein colocalizes with Sac1p to the actin cytoskeleton
YKR018C	YKR018C		1.04443	0.880399	0.862345	0.981997	0.957452	0.918926	-0.12198	Uncharacterized	Putative protein of unknown function; green fluorescent protein (GFP)-fusion protein localizes to the cytoplasm and nucleus
YDL022W	GPD1	OSR5|OSG1|HOR1|DAR1	1.00062	0.912523	0.925381	0.906069	0.961787	0.918952	-0.121939	Verified	NAD-dependent glycerol-3-phosphate dehydrogenase, key enzyme of glycerol synthesis, essential for growth under osmotic stress; expression regulated by high-osmolarity glycerol response pathway; homolog of Gpd2p
YBL064C	PRX1		1.04774	0.915938	0.921209	0.917147	0.943404	0.919178	-0.121584	Verified	Mitochondrial peroxiredoxin (1-Cys Prx) with thioredoxin peroxidase activity, has a role in reduction of hydroperoxides; reactivation requires Trr2p and glutathione; induced during respiratory growth and oxidative stress; phosphorylated
YNL255C	GIS2		0.98906	0.913832	0.985745	0.924586	0.899986	0.919209	-0.121536	Verified	Translational activator for mRNAs with internal ribosome entry sites; associates with polysomes and binds to a specific subset of mRNAs; ortholog of human ZNF9/CNBP, a gene involved in myotonic dystrophy type 2
YBR201W	DER1		1.05697	0.937352	0.901258	0.98666	0.883822	0.919305	-0.121385	Verified	Endoplasmic reticulum membrane protein, required for ER-associated protein degradation of misfolded or unassembled proteins; N- and C- termini protrude into the cytoplasm, has similarity to Dfm1p
YMR139W	RIM11	MDS1|GSK3	1.03364	0.942015	0.93179	0.906967	0.900494	0.919379	-0.121269	Verified	Protein kinase required for signal transduction during entry into meiosis; promotes the formation of the Ime1p-Ume6p complex by phosphorylating Ime1p and Ume6p; shares similarity with mammalian glycogen synthase kinase 3-beta
YBL019W	APN2	ETH1	1.05394	0.894561	0.90193	0.937078	0.9404	0.919504	-0.121072	Verified	Class II abasic (AP) endonuclease involved in repair of DNA damage; homolog of human HAP1 and E. coli exoIII
YDR493W	MZM1	AIM8|FMP36	0.966236	0.939361	0.876638	0.924048	0.915283	0.919666	-0.120819	Verified	Mitochondrial matrix protein with a role in maintaining the labile mitochondrial zinc pool; null mutant has a respiratory growth defect and an elevated frequency of mitochondrial genome loss; overexpression causes cell cycle delay or arrest
YKL025C	PAN3	ECM35	1.09127	0.940801	0.931688	0.907715	0.905211	0.919701	-0.120763	Verified	Essential subunit of the Pan2p-Pan3p poly(A)-ribonuclease complex, which acts to control poly(A) tail length and regulate the stoichiometry and activity of postreplication repair complexes
YDR078C	SHU2		0.98354	0.857858	0.921963	0.943795	0.918258	0.92011	-0.120121	Verified	Protein involved in a Rad51p-, Rad54p-dependent pathway for homologous recombination repair, important for error-free repair of spontaneous and induced DNA lesions to protect the genome from mutation; associates with Shu1p, Psy3p, and Csm2p
YFR044C	DUG1		1.02023	0.913483	0.907432	0.945394	0.926956	0.920219	-0.11995	Verified	Cys-Gly metallo-di-peptidase; forms a complex with Dug2p and Dug3p to degrade glutathione (GSH) and other peptides containing a gamma-glu-X bond in an alternative pathway to GSH degradation by gamma-glutamyl transpeptidase (Ecm38p)
YOR083W	WHI5		0.948163	0.897647	0.870843	0.946705	0.943083	0.920365	-0.119722	Verified	Repressor of G1 transcription that binds to SCB binding factor (SBF) at SCB target promoters in early G1; phosphorylation of Whi5p by the CDK, Cln3p/Cdc28p relieves repression and promoter binding by Whi5; periodically expressed in G1
YNL338W	YNL338W		1.00583	0.906947	0.96101	0.912691	0.928208	0.920449	-0.11959	Dubious	Dubious open reading frame unlikely to encode a protein, based on available experimental and comparative sequence data; completely overlaps TEL14L-XC, which is Telomeric X element Core sequence on the left arm of Chromosome XIV
YBL053W	YBL053W		1.04239	0.919424	0.935506	0.906294	0.922191	0.920808	-0.119028	Dubious	Dubious open reading frame unlikely to encode a protein, based on available experimental and comparative sequence data
YPR066W	UBA3		1.02512	0.946156	0.895776	0.946097	0.877336	0.920937	-0.118826	Verified	Protein that acts together with Ula1p to activate Rub1p before its conjugation to proteins (neddylation), which may play a role in protein degradation; GFP-fusion protein localizes to the cytoplasm in a punctate pattern
YOR355W	GDS1		0.936606	0.902613	0.869996	0.939362	0.94095	0.920988	-0.118746	Verified	Protein of unknown function, required for growth on glycerol as a carbon source; the authentic, non-tagged protein is detected in highly purified mitochondria in high-throughput studies
YNL044W	YIP3		0.975219	0.860029	0.926548	0.916069	0.932305	0.921309	-0.118244	Verified	Protein localized to COPII vesicles, proposed to be involved in ER to Golgi transport; interacts with members of the Rab GTPase family and Yip1p; also interacts with Rtn1p
YDR046C	BAP3	PAP1	1.0299	0.90118	0.886636	0.950718	0.94191	0.921545	-0.117874	Verified	Amino acid permease involved in the uptake of cysteine, leucine, isoleucine and valine
YOR316C	COT1		1.02883	0.92275	0.920353	0.948861	0.91619	0.921552	-0.117863	Verified	Vacuolar transporter that mediates zinc transport into the vacuole; overexpression confers resistance to cobalt and rhodium
YNR064C	YNR064C		1.0316	0.905212	0.874262	0.938295	0.979139	0.921754	-0.117547	Verified	Epoxide hydrolase, member of the alpha/beta hydrolase fold family; may have a role in detoxification of epoxides
YMR063W	RIM9		0.963875	1.00115	0.949012	0.894909	0.865637	0.92196	-0.117223	Verified	Protein of unknown function, involved in the proteolytic activation of Rim101p in response to alkaline pH; has similarity to A. nidulans PalI; putative membrane protein
YNL183C	NPR1		0.99479	0.90817	0.923464	0.920469	0.936971	0.921967	-0.117213	Verified	Protein kinase that stabilizes several plasma membrane amino acid transporters by antagonizing their ubiquitin-mediated degradation
YOR003W	YSP3		0.993235	0.85811	0.910811	0.933173	0.969819	0.921992	-0.117173	Verified	Putative precursor to the subtilisin-like protease III
YML100W	TSL1		1.03075	0.88216	0.915743	0.928509	0.936626	0.922126	-0.116964	Verified	Large subunit of trehalose 6-phosphate synthase (Tps1p)/phosphatase (Tps2p) complex, which converts uridine-5'-diphosphoglucose and glucose 6-phosphate to trehalose, similar to Tps3p and may share function; mutant has aneuploidy tolerance
YPR063C	YPR063C		1.01857	0.904478	0.905497	0.941515	0.938773	0.922135	-0.11695	Uncharacterized	ER-localized protein of unknown function
YDL026W	YDL026W		1.01752	0.882056	0.906537	0.938455	0.937878	0.922207	-0.116837	Dubious	Dubious ORF unlikely to encode a protein, based on available experimental and comparative sequence data
YKL142W	MRP8	YKL3	1.10333	0.798408	0.962956	0.915303	0.929216	0.92226	-0.116755	Verified	Protein of unknown function; undergoes sumoylation; transcription induced under cell wall stress; protein levels are reduced under anaerobic conditions; originally thought to be a mitochondrial ribosomal protein based on sequence analysis
YKL071W	YKL071W		1.05717	0.958186	0.935978	0.908563	0.889311	0.92227	-0.116738	Uncharacterized	Putative protein of unknown function; expression induced in cells treated with the mycotoxin patulin, and also the quinone methide triterpene celastrol; green fluorescent protein (GFP)-fusion protein localizes to the cytoplasm
YLR169W	YLR169W		0.999325	0.901998	0.927557	0.917255	0.944886	0.922406	-0.116526	Dubious	Dubious open reading frame unlikely to encode a functional protein, based on available experimental and comparative sequence data
YBR244W	GPX2	AMI1	1.01555	0.94174	0.944456	0.903463	0.899801	0.922602	-0.11622	Verified	Phospholipid hydroperoxide glutathione peroxidase induced by glucose starvation that protects cells from phospholipid hydroperoxides and nonphospholipid peroxides during oxidative stress
YBL098W	BNA4		1.03093	0.907384	0.915021	0.930395	0.934027	0.922708	-0.116054	Verified	Kynurenine 3-mono oxygenase, required for the de novo biosynthesis of NAD from tryptophan via kynurenine; expression regulated by Hst1p; putative therapeutic target for Huntington disease
YMR216C	SKY1		0.981433	0.90996	0.904324	0.947625	0.935491	0.922725	-0.116027	Verified	SR protein kinase (SRPK) involved in regulating proteins involved in mRNA metabolism and cation homeostasis; similar to human SRPK1
YOR082C	YOR082C		0.939834	0.881861	0.892701	0.952988	0.96097	0.922845	-0.11584	Dubious	Dubious open reading frame unlikely to encode a protein, based on experimental and comparative sequence data; partially overlaps the verified gene YOR083W
YBR277C	YBR277C		0.982943	0.863647	0.893988	0.95205	0.983577	0.923019	-0.115568	Dubious	Dubious open reading frame unlikely to encode a protein, based on available experimental and comparative sequence data; partially overlaps the verified gene YBR278W
YMR201C	RAD14		1.02342	0.908513	0.947501	0.922649	0.923404	0.923027	-0.115556	Verified	Protein that recognizes and binds damaged DNA during nucleotide excision repair; subunit of Nucleotide Excision Repair Factor 1 (NEF1); contains zinc finger motif; homolog of human XPA protein
YNL237W	YTP1		1.11146	0.912367	0.897052	0.933697	0.981534	0.923032	-0.115547	Verified	Probable type-III integral membrane protein of unknown function, has regions of similarity to mitochondrial electron transport proteins
YJR033C	RAV1	SOI3	1.0178	0.944178	0.921255	0.912023	0.924831	0.923043	-0.115531	Verified	Subunit of the RAVE complex (Rav1p, Rav2p, Skp1p), which promotes assembly of the V-ATPase holoenzyme; required for transport between the early and late endosome/PVC and for localization of TGN membrane proteins; potential Cdc28p substrate
YJR099W	YUH1		1.02876	0.92029	0.872016	0.925857	0.945847	0.923073	-0.115483	Verified	Ubiquitin C-terminal hydrolase that cleaves ubiquitin-protein fusions to generate monomeric ubiquitin; hydrolyzes the peptide bond at the C-terminus of ubiquitin; also the major processing enzyme for the ubiquitin-like protein Rub1p
YGR182C	YGR182C		0.948449	0.932467	0.977338	0.914138	0.892217	0.923302	-0.115125	Dubious	Dubious open reading frame unlikely to encode a protein, based on available experimental and comparative sequence data; partially overlaps the verified ORF TIM13/YGR181W
YNL311C	YNL311C		1.00158	0.90276	0.910525	0.936181	0.975655	0.923353	-0.115046	Verified	F-box protein of unknown function predicted to be part of an SCF ubiquitin protease complex; involved in regulating protein levels of sulfur metabolism enzymes; may interact with ribosomes, based on co-purification experiments
YPR160W	GPH1		0.908926	0.907322	0.976859	0.912728	0.934021	0.923375	-0.115012	Verified	Non-essential glycogen phosphorylase required for the mobilization of glycogen, activity is regulated by cyclic AMP-mediated phosphorylation, expression is regulated by stress-response elements and by the HOG MAP kinase pathway
YER027C	GAL83	SPM1	1.02838	0.942329	0.913434	0.921203	0.925863	0.923533	-0.114765	Verified	One of three possible beta-subunits of the Snf1 kinase complex, allows nuclear localization of the Snf1 kinase complex in the presence of a nonfermentable carbon source; contains glycogen-binding domain
YOL116W	MSN1	PHD2|MSS10|HRB382|FUP1	1.02171	0.973089	0.89948	0.94773	0.877962	0.923605	-0.114652	Verified	Transcriptional activator involved in regulation of invertase and glucoamylase expression, invasive growth and pseudohyphal differentiation, iron uptake, chromium accumulation, and response to osmotic stress; localizes to the nucleus
YJL094C	KHA1		0.994729	0.885868	0.912728	0.945466	0.935625	0.924176	-0.11376	Verified	Putative K+/H+ antiporter with a probable role in intracellular cation homeostasis, localized to Golgi vesicles and detected in highly purified mitochondria in high-throughput studies
YBR166C	TYR1		0.912444	1.05611	0.853976	0.859345	0.990116	0.92473	-0.112895	Verified	Prephenate dehydrogenase involved in tyrosine biosynthesis, expression is dependent on phenylalanine levels
YER185W	PUG1		0.982505	0.882625	0.878739	0.967465	0.967483	0.925045	-0.112405	Verified	Plasma membrane protein with roles in the uptake of protoprophyrin IX and the efflux of heme; expression is induced under both low-heme and low-oxygen conditions; member of the fungal lipid-translocating exporter (LTE) family of proteins
YBL008W	HIR1		0.985972	0.886728	0.894433	0.971835	0.955674	0.925053	-0.112391	Verified	Subunit of the HIR complex, a nucleosome assembly complex involved in regulation of histone gene transcription; contributes to nucleosome formation, heterochromatic gene silencing, and formation of functional kinetochores
YDR139C	RUB1		1.01804	0.898249	0.942022	0.92579	0.924925	0.925357	-0.111917	Verified	Ubiquitin-like protein with similarity to mammalian NEDD8; conjugation (neddylation) substrates include the cullins Cdc53p, Rtt101p, and Cul3p; activated by Ula1p and Uba3p (E1 enzyme pair); conjugation mediated by Ubc12p (E2 enzyme)
YBR273C	UBX7	CUI3	1.03243	0.925762	0.916187	0.92984	0.925333	0.925548	-0.111621	Verified	UBX (ubiquitin regulatory X) domain-containing protein that interacts with Cdc48p
YBR150C	TBS1		1.02048	0.884798	0.954597	0.897065	0.96492	0.925831	-0.11118	Verified	Putative protein of unknown function; the authentic, non-tagged protein is detected in highly purified mitochondria in high-throughput studies
YBR216C	YBP1		1.02045	0.959319	0.835982	0.892444	0.981469	0.925882	-0.1111	Verified	Protein required for oxidation of specific cysteine residues of the transcription factor Yap1p, resulting in the nuclear localization of Yap1p in response to stress
YPL009C	YPL009C		1.02686	0.927263	0.945372	0.924549	0.921763	0.925906	-0.111062	Verified	Protein of unknown function, involved in protein translation; may interact with ribosomes, based on co-purification experiments; green fluorescent protein (GFP)-fusion protein localizes to the cytoplasm
YHR129C	ARP1	ACT5	1.04828	0.951543	0.892856	0.920083	0.932383	0.926233	-0.110553	Verified	Actin-related protein of the dynactin complex; required for spindle orientation and nuclear migration; putative ortholog of mammalian centractin
YKL213C	DOA1	ZZZ4|UFD3	1.01395	0.862354	0.918291	0.954284	0.934228	0.92626	-0.110512	Verified	WD repeat protein required for ubiquitin-mediated protein degradation, forms complex with Cdc48p, plays a role in controlling cellular ubiquitin concentration; also promotes efficient NHEJ in postdiauxic/stationary phase
YHR073W	OSH3		1.00198	0.891479	0.892728	0.959871	0.96601	0.926299	-0.11045	Verified	Member of an oxysterol-binding protein family with seven members in S. cerevisiae; family members have overlapping, redundant functions in sterol metabolism and collectively perform a function essential for viability
YIL072W	HOP1		0.95419	0.856336	0.91651	0.956655	0.936122	0.926316	-0.110424	Verified	Meiosis-specific DNA binding protein that displays Red1p dependent localization to the unsynapsed axial-lateral elements of the synaptonemal complex; required for homologous chromosome synapsis and chiasma formation
YPL247C	YPL247C		1.0309	0.9185	0.864355	0.966907	0.934515	0.926507	-0.110126	Uncharacterized	Putative protein of unknown function; green fluorescent protein (GFP)-fusion protein localizes to the cytoplasm and nucleus; similar to the petunia WD repeat protein an11; overexpression causes a cell cycle delay or arrest
YBL086C	YBL086C		1.01468	0.910588	0.921823	0.931429	0.948147	0.926626	-0.109941	Uncharacterized	Protein of unknown function; green fluorescent protein (GFP)-fusion protein localizes to the cell periphery
YFR040W	SAP155		0.997348	0.964118	0.915206	0.888447	0.938057	0.926632	-0.109932	Verified	Protein that forms a complex with the Sit4p protein phosphatase and is required for its function; member of a family of similar proteins including Sap4p, Sap185p, and Sap190p
YMR171C	EAR1		1.00355	0.907588	0.888401	0.945683	0.950842	0.926635	-0.109926	Verified	Specificity factor required for Rsp5p-dependent ubiquitination and sorting of specific cargo proteins at the multivesicular body; mRNA is targeted to the bud via the mRNA transport system involving She2p
YNL203C	YNL203C		1.00725	0.923494	0.935071	0.926922	0.926562	0.926742	-0.10976	Dubious	Dubious open reading frame unlikely to encode a functional protein, based on available experimental and comparative sequence data
YMR187C	YMR187C		1.00582	0.901081	0.945863	0.917502	0.936374	0.926938	-0.109455	Uncharacterized	Putative protein of unknown function; YMR187C is not an essential gene
YKR052C	MRS4		1.00303	0.899089	0.936952	0.917112	0.962841	0.927032	-0.109309	Verified	Iron transporter that mediates Fe2+ transport across the inner mitochondrial membrane; mitochondrial carrier family member, similar to and functionally redundant with Mrs3p; active under low-iron conditions; may transport other cations
YBR028C	YBR028C		1.01276	0.943985	0.89131	0.914562	0.939924	0.927243	-0.108981	Verified	An AGC kinase phosphorylated by cAMP-dependent protein kinase (PKA) in a TORC1-dependent manner
YLR375W	STP3		1.01068	0.922611	0.903074	0.936584	0.931985	0.927298	-0.108895	Verified	Zinc-finger protein of unknown function, possibly involved in pre-tRNA splicing and in uptake of branched-chain amino acids
YLR400W	YLR400W		0.999854	0.944343	0.889469	0.921554	0.93324	0.927397	-0.108741	Dubious	Dubious open reading frame unlikely to encode a functional protein, based on available experimental and comparative sequence data
YGL021W	ALK1		1.02409	0.979596	0.891986	0.920837	0.933977	0.927407	-0.108726	Verified	Protein kinase; accumulation and phosphorylation are periodic during the cell cycle; phosphorylated in response to DNA damage; contains characteristic motifs for degradation via the APC pathway; similar to Alk2p and to mammalian haspins
YBL021C	HAP3		0.964455	0.908707	1.01404	0.898787	0.946234	0.92747	-0.108627	Verified	Subunit of the heme-activated, glucose-repressed Hap2p/3p/4p/5p CCAAT-binding complex, a transcriptional activator and global regulator of respiratory gene expression; contains sequences contributing to both complex assembly and DNA binding
YJL159W	HSP150	PIR2|ORE1|CCW7	1.04527	0.891838	0.885873	0.973009	0.963217	0.927527	-0.108538	Verified	O-mannosylated heat shock protein that is secreted and covalently attached to the cell wall via beta-1,3-glucan and disulfide bridges; required for cell wall stability; induced by heat shock, oxidative stress, and nitrogen limitation
YCL056C	YCL056C		1.03644	0.902153	0.912838	0.942486	0.968368	0.927662	-0.108329	Uncharacterized	Protein of unknown function; green fluorescent protein (GFP)-fusion protein localizes to the cytoplasm in a punctate pattern; null mutant displays decreased thermotolerance
YMR022W	UBC7	DER2|QRI8	1.01349	0.933547	0.916979	0.922136	0.96018	0.927841	-0.10805	Verified	Ubiquitin conjugating enzyme, involved in the ER-associated protein degradation pathway; requires Cue1p for recruitment to the ER membrane; proposed to be involved in chromatin assembly
YMR299C	DYN3		1.00654	0.908708	0.915533	0.954958	0.940411	0.927972	-0.107847	Verified	Dynein light intermediate chain (LIC); localizes with dynein, null mutant is defective in nuclear migration
YNL276C	YNL276C		1.01151	0.924429	0.895075	0.93156	0.959111	0.927995	-0.107812	Dubious	Dubious open reading frame unlikely to encode a protein, based on available experimental and comparative sequence data; overlaps the verified gene MET2/YNL277W
YAL021C	CCR4	NUT21|FUN27	0.992401	0.933303	0.922914	0.950484	0.908753	0.928108	-0.107635	Verified	Component of the CCR4-NOT transcriptional complex, which is involved in regulation of gene expression; component of the major cytoplasmic deadenylase, which is involved in mRNA poly(A) tail shortening
YCR105W	ADH7	ADHVII	0.978182	0.897898	0.889876	0.958431	0.964179	0.928164	-0.107548	Verified	NADPH-dependent medium chain alcohol dehydrogenase with broad substrate specificity; member of the cinnamyl family of alcohol dehydrogenases; may be involved in fusel alcohol synthesis or in aldehyde tolerance
YDR374C	YDR374C		0.989987	0.904953	0.947981	0.921023	0.935683	0.928353	-0.107254	Uncharacterized	Putative protein of unknown function
YDR095C	YDR095C		1.05374	0.947117	0.908581	0.928963	0.927818	0.928391	-0.107196	Dubious	Dubious open reading frame unlikely to encode a functional protein, based on available experimental and comparative sequence data
YLR136C	TIS11	CTH2	1.01034	0.906335	0.928112	0.929064	0.964557	0.928588	-0.106889	Verified	mRNA-binding protein expressed during iron starvation; binds to a sequence element in the 3'-untranslated regions of specific mRNAs to mediate their degradation; involved in iron homeostasis
YMR178W	YMR178W		1.00397	0.923777	0.952992	0.933586	0.921032	0.928681	-0.106744	Uncharacterized	Putative protein of unknown function; green fluorescent protein (GFP)-fusion protein localizes to both the cytoplasm and nucleus and is induced in response to the DNA-damaging agent MMS; YMR178W is not an essential gene
YJL150W	YJL150W		1.05253	0.936252	0.861019	0.945996	0.921325	0.928788	-0.106578	Dubious	Dubious open reading frame unlikely to encode a functional protein, based on available experimental and comparative sequence data
YJL022W	YJL022W		0.976529	0.895433	0.92191	0.936392	0.941966	0.929151	-0.106016	Dubious	Dubious open reading frame unlikely to encode a protein, based on available experimental and comparative sequence data; partially overlaps the verified gene PET130
YGR252W	GCN5	AAS104|KAT2|SWI9|ADA4	0.993159	0.93463	0.808967	0.93388	0.924474	0.929177	-0.105975	Verified	Histone acetyltransferase, acetylates N-terminal lysines on histones H2B and H3; catalytic subunit of the ADA and SAGA histone acetyltransferase complexes; founding member of the Gcn5p-related N-acetyltransferase superfamily
YML024W	RPS17A	rp51A|S17A|RPL51A|RP51A	0.756128	0.937303	0.876418	0.921556	0.997534	0.92943	-0.105583	Verified	Ribosomal protein 51 (rp51) of the small (40s) subunit; nearly identical to Rps17Bp and has similarity to rat S17 ribosomal protein
YHR067W	HTD2	RMD12	0.724625	0.890509	0.968432	0.977705	0.87306	0.929471	-0.105519	Verified	Mitochondrial 3-hydroxyacyl-thioester dehydratase involved in fatty acid biosynthesis, required for respiratory growth and for normal mitochondrial morphology
YNL128W	TEP1		1.0298	0.926134	0.90978	0.933484	0.95229	0.929809	-0.104994	Verified	Homolog of human tumor suppressor gene PTEN/MMAC1/TEP1 that has lipid phosphatase activity and is linked to the phosphatidylinositol signaling pathway; plays a role in normal sporulation
YBR083W	TEC1	ROC1	1.02733	0.930352	0.929664	0.934678	0.920761	0.930008	-0.104686	Verified	Transcription factor required for full Ty1 expression, Ty1-mediated gene activation, and haploid invasive and diploid pseudohyphal growth; TEA/ATTS DNA-binding domain family member
YEL007W	YEL007W	TOS9	1.04928	0.92186	0.947257	0.898386	0.938806	0.930333	-0.104181	Uncharacterized	Putative protein with sequence similarity to S. pombe gti1+ (gluconate transport inducer 1)
YHR155W	YSP1		1.05009	0.943307	0.878038	0.952586	0.918099	0.930703	-0.103608	Verified	Mitochondrial protein with a potential role in promoting mitochondrial fragmentation during programmed cell death in response to high levels of alpha-factor mating pheromone or the drug amiodarone
YML099C	ARG81	ARGRII|ARGR2	0.997244	0.924773	0.910679	0.946914	0.936885	0.930829	-0.103411	Verified	Zinc-finger transcription factor of the Zn(2)-Cys(6) binuclear cluster domain type, involved in the regulation of arginine-responsive genes; acts with Arg80p and Arg82p
YJR095W	SFC1	ACR1	0.997443	0.909675	0.889557	0.952025	0.9978	0.93085	-0.103379	Verified	Mitochondrial succinate-fumarate transporter, transports succinate into and fumarate out of the mitochondrion; required for ethanol and acetate utilization
YBL067C	UBP13		1.02923	0.93173	0.897776	0.941389	0.930448	0.931089	-0.103009	Verified	Putative ubiquitin carboxyl-terminal hydrolase, ubiquitin-specific protease that cleaves ubiquitin-protein fusions
YPR029C	APL4		1.04268	0.952384	0.91292	0.947078	0.915143	0.93111	-0.102976	Verified	Gamma-adaptin, large subunit of the clathrin-associated protein (AP-1) complex; binds clathrin; involved in vesicle mediated transport
YPL225W	YPL225W		0.97695	0.885704	0.917314	0.954587	0.945401	0.931357	-0.102593	Verified	Protein of unknown function that may interact with ribosomes, based on co-purification experiments; green fluorescent protein (GFP)-fusion protein localizes to the cytoplasm
YDR514C	YDR514C		1.03846	0.927245	0.781103	0.973973	0.93566	0.931452	-0.102446	Uncharacterized	Putative protein of unknown function
YBL091C-A	SCS22		0.991277	0.953359	0.902902	0.928682	0.934231	0.931456	-0.10244	Verified	Protein involved in regulation of phospholipid metabolism; homolog of Scs2p; similar to D. melanogaster inturned protein
YNL055C	POR1	VDAC|YVDAC1|OMP2	0.677719	0.930204	0.932983	1.01574	0.812188	0.931593	-0.102228	Verified	Mitochondrial porin (voltage-dependent anion channel), outer membrane protein required for the maintenance of mitochondrial osmotic stability and mitochondrial membrane permeability; phosphorylated
YBR131W	CCZ1	CVT16	0.98692	0.916848	0.922212	0.941102	0.988362	0.931657	-0.102129	Verified	Protein involved in vacuolar assembly, essential for autophagy and the cytoplasm-to-vacuole pathway
YGR223C	HSV2		1.017	0.975308	0.924065	0.911122	0.939543	0.931804	-0.101902	Verified	Phosphatidylinositol 3,5-bisphosphate-binding protein, plays a role in micronucleophagy; predicted to fold as a seven-bladed beta-propeller; displays punctate cytoplasmic localization
YOL044W	PEX15	PAS21	0.998942	0.965645	0.955888	0.907995	0.904754	0.931942	-0.101688	Verified	Phosphorylated tail-anchored type II integral peroxisomal membrane protein required for peroxisome biogenesis, cells lacking Pex15p mislocalize peroxisomal matrix proteins to cytosol, overexpression results in impaired peroxisome assembly
YLR143W	YLR143W		0.955145	0.923256	0.912496	0.940716	0.971439	0.931986	-0.10162	Uncharacterized	Putative protein of unknown function; green fluorescent protein (GFP)-tagged protein localizes to the cytoplasm; YLR143W is not an essential gene
YCL009C	ILV6		1.08657	0.901952	0.917017	0.947014	0.964805	0.932015	-0.101574	Verified	Regulatory subunit of acetolactate synthase, which catalyzes the first step of branched-chain amino acid biosynthesis; enhances activity of the Ilv2p catalytic subunit, localizes to mitochondria
YGL039W	YGL039W		0.975019	0.913627	0.924883	0.961537	0.939349	0.932116	-0.101419	Verified	Oxidoreductase shown to reduce carbonyl compounds to chiral alcohols
YDL137W	ARF2		1.03601	1.00067	0.88742	0.913297	0.951221	0.932259	-0.101198	Verified	ADP-ribosylation factor, GTPase of the Ras superfamily involved in regulation of coated formation vesicles in intracellular trafficking within the Golgi; functionally interchangeable with Arf1p
YJL082W	IML2		1.03202	0.877727	0.932628	0.931946	0.968236	0.932287	-0.101155	Verified	Protein of unknown function; the authentic, non-tagged protein is detected in highly purified mitochondria in high-throughput studies
YDL020C	RPN4	UFD5|SON1	0.958935	0.976041	0.930058	0.93192	0.932779	0.93235	-0.101057	Verified	Transcription factor that stimulates expression of proteasome genes; Rpn4p levels are in turn regulated by the 26S proteasome in a negative feedback control mechanism; RPN4 is transcriptionally regulated by various stress responses
YHR072W	ERG7		0.97497	0.933289	0.916318	0.956642	0.931539	0.932414	-0.100958	Verified	Lanosterol synthase, an essential enzyme that catalyzes the cyclization of squalene 2,3-epoxide, a step in ergosterol biosynthesis
YMR004W	MVP1		1.05899	0.931535	0.934334	0.925879	0.944142	0.932934	-0.100152	Verified	Protein required for sorting proteins to the vacuole; overproduction of Mvp1p suppresses several dominant VPS1 mutations; Mvp1p and Vps1p act in concert to promote membrane traffic to the vacuole
YHR204W	MNL1	HTM1	1.01682	0.937617	0.911113	0.928429	0.962039	0.933023	-0.100015	Verified	alpha-1,2-specific exomannosidase of the endoplasmic reticulum that generates a Man7GlcNac2 oligosaccharide signal on glycoproteins destined for ubiquitin-proteasome degradation
YMR158W-B	YMR158W-B	YMR158W-A	1.01609	0.911771	0.941038	0.925246	0.947453	0.933142	-0.0998309	Dubious	Dubious open reading frame unlikely to encode a protein, based on available experimental and comparative sequence data; overlaps the verified gene ATG16/YMR159C
YJL178C	ATG27	ETF1	1.03988	0.866869	0.915069	0.955134	0.951225	0.933147	-0.0998231	Verified	Type I membrane protein involved in autophagy and the cytoplasm-to-vacuole targeting (Cvt) pathway; may be involved in membrane delivery to the phagophore assembly site
YOR285W	RDL1		1.0167	0.918937	0.899896	0.959504	0.947465	0.933201	-0.0997403	Verified	Protein of unknown function containing a rhodanese-like domain; localized to the mitochondrial outer membrane
YPL259C	APM1	YAP54	1.00903	0.921093	0.969526	0.932456	0.934018	0.933237	-0.0996844	Verified	Mu1-like medium subunit of the clathrin-associated protein complex (AP-1); binds clathrin; involved in clathrin-dependent Golgi protein sorting
YGL250W	RMR1		1.03623	0.954258	0.862591	0.931468	0.935068	0.933268	-0.0996368	Verified	Protein required for meiotic recombination and gene conversion; null mutant displays reduced PIS1 expression and growth defects on non-fermentable carbon sources and minimal media; GFP-fusion protein localizes to both cytoplasm and nucleus
YBR280C	SAF1		1.01319	0.897087	0.895569	0.969607	1.01577	0.933347	-0.0995147	Verified	F-Box protein involved in proteasome-dependent degradation of Aah1p during entry of cells into quiescence; interacts with Skp1
YGL212W	VAM7	VPL24|VPS43	0.970385	0.965788	0.90153	0.842559	1.0231	0.933659	-0.0990321	Verified	Component of the vacuole SNARE complex involved in vacuolar morphogenesis; SNAP-25 homolog; functions with a syntaxin homolog Vam3p in vacuolar protein trafficking
YMR302C	YME2	PRP12|RNA12	1.00294	0.897048	0.93859	0.929057	0.97991	0.933824	-0.0987781	Verified	Integral inner mitochondrial membrane protein with a role in maintaining mitochondrial nucleoid structure and number; mutants exhibit an increased rate of mitochondrial DNA escape; shows some sequence similarity to exonucleases
YAL061W	BDH2		1.04248	0.898768	0.948756	0.918921	0.965567	0.933838	-0.0987555	Uncharacterized	Putative medium-chain alcohol dehydrogenase with similarity to BDH1; transcription induced by constitutively active PDR1 and PDR3
YLR264W	RPS28B	YS27|S33B|S28B|RPS33B	0.790227	0.853781	0.823242	1.01497	1.11717	0.934373	-0.0979295	Verified	Protein component of the small (40S) ribosomal subunit; nearly identical to Rps28Ap and has similarity to rat S28 ribosomal protein
YFR032C	RRT5		1.03128	0.901508	0.921824	0.947189	0.949491	0.934507	-0.0977233	Uncharacterized	Putative protein of unknown function; non-essential gene identified in a screen for mutants with increased levels of rDNA transcription; expressed at high levels during sporulation
YDL080C	THI3	KID1	1.02884	0.930424	0.87691	0.943527	0.938729	0.934577	-0.0976149	Verified	Probable alpha-ketoisocaproate decarboxylase, may have a role in catabolism of amino acids to long-chain and complex alcohols; required for expression of enzymes involved in thiamine biosynthesis
YLR137W	YLR137W		0.990775	0.913786	0.936039	0.933116	0.980878	0.934578	-0.0976137	Uncharacterized	Putative S-adenosylmethionine-dependent methyltransferase
YBR187W	GDT1		0.989391	0.934126	0.926942	0.935093	0.961157	0.934609	-0.0975647	Uncharacterized	Putative protein of unknown function; expression is reduced in a gcr1 null mutant; GFP-fusion protein localizes to the vacuole; expression pattern and physical interactions suggest a possible role in ribosome biogenesis
YBR151W	APD1		1.02202	0.920154	0.949207	0.937406	0.931962	0.934684	-0.0974497	Verified	Protein of unknown function, required for normal localization of actin patches and for normal tolerance of sodium ions and hydrogen peroxide; localizes to both cytoplasm and nucleus
YPL138C	SPP1	SAF41|CPS40	1.00474	0.94253	0.939459	0.912819	0.930014	0.934737	-0.0973679	Verified	Subunit of COMPASS (Set1C), a complex which methylates histone H3 on lysine 4 and is required in telomeric transcriptional silencing; interacts with Orc2p; PHD finger domain protein similar to human CGBP, an unmethylated CpG binding protein
YPL036W	PMA2		1.01874	0.949884	0.930303	0.939434	0.923786	0.934869	-0.0971646	Verified	Plasma membrane H+-ATPase, isoform of Pma1p, involved in pumping protons out of the cell; regulator of cytoplasmic pH and plasma membrane potential
YMR092C	AIP1		1.01699	0.931547	0.938688	0.975769	0.901615	0.935118	-0.0967804	Verified	Actin cortical patch component, interacts with the actin depolymerizing factor cofilin; required to restrict cofilin localization to cortical patches; contains WD repeats
YOL003C	PFA4		1.02733	0.940206	0.930123	0.890462	0.946398	0.935165	-0.0967076	Verified	Palmitoyltransferase with autoacylation activity, required for palmitoylation of amino acid permeases containing a C-terminal Phe-Trp-Cys site; required for modification of Chs3p; member of the DHHC family of putative palmitoyltransferases
YCL029C	BIK1	PAC14|ARM5	0.863709	0.905252	0.942066	0.928344	0.968778	0.935205	-0.096645	Verified	Microtubule-associated protein, component of the interface between microtubules and kinetochore, involved in sister chromatid separation; essential in polyploid cells but not in haploid or diploid cells; ortholog of mammalian CLIP-170
YJL079C	PRY1		0.981284	0.952699	0.846815	0.947957	0.92259	0.935274	-0.0965398	Verified	Protein of unknown function
YLR437C	DIF1		1.03018	0.915959	0.917366	0.953268	0.95984	0.935317	-0.0964727	Verified	Protein that regulates the nuclear localization of ribonucleotide reductase Rnr2p and Rnr4p subunits; phosphorylated by Dun1p in response to DNA damage and degraded; N-terminal half has similarity to S. pombe Spd1 protein
YNL315C	ATP11		0.785009	0.893715	0.892749	1.07288	0.977059	0.935387	-0.0963649	Verified	Molecular chaperone, required for the assembly of alpha and beta subunits into the F1 sector of mitochondrial F1F0 ATP synthase
YER067C-A	YER067C-A		0.983365	0.92665	0.923481	0.944394	0.954137	0.935522	-0.0961562	Dubious	Dubious open reading frame unlikely to encode a protein, based on available experimental and comparative sequence data; partially overlaps the uncharacterized ORF YER067W
YLR417W	VPS36	VPL11|VAC3|GRD12	0.953741	0.978243	0.964306	0.894568	0.906851	0.935579	-0.0960691	Verified	Component of the ESCRT-II complex; contains the GLUE (GRAM Like Ubiquitin binding in EAP45) domain which is involved in interactions with ESCRT-I and ubiquitin-dependent sorting of proteins into the endosome
YOR269W	PAC1		1.0164	0.894921	0.939685	0.931484	0.953064	0.935584	-0.0960603	Verified	Protein involved in nuclear migration, part of the dynein/dynactin pathway; targets dynein to microtubule tips, which is necessary for sliding of microtubules along bud cortex; synthetic lethal with bni1; homolog of human LIS1
YGR130C	YGR130C		1.04012	0.906704	0.89149	1.0087	0.964741	0.935723	-0.0958468	Verified	Putative protein of unknown function; GFP-fusion protein localizes to the cytoplasm; possible component of the eisosome; specifically phosphorylated in vitro by mammalian diphosphoinositol pentakisphosphate (IP7)
YML087C	AIM33		0.985846	0.871747	0.928465	0.942997	0.983012	0.935731	-0.0958342	Verified	Putative protein of unknown function, highly conserved across species and orthologous to human CYB5R4; null mutant displays reduced frequency of mitochondrial genome loss
YDR463W	STP1	SSY2|BAP1	1.05313	0.915528	0.936373	0.935201	0.976083	0.935787	-0.0957478	Verified	Transcription factor, undergoes proteolytic processing by SPS (Ssy1p-Ptr3p-Ssy5p)-sensor component Ssy5p in response to extracellular amino acids; activates transcription of amino acid permease genes and may have a role in tRNA processing
YPL136W	YPL136W		1.01418	0.946442	0.939187	0.920052	0.932409	0.935798	-0.0957303	Dubious	Dubious open reading frame unlikely to encode a protein, based on available experimental and comparative sequence data; completely overlaps the verified gene GIP3/YPL137C
YGR258C	RAD2		0.983465	0.865605	0.935865	0.935881	0.944001	0.935873	-0.0956159	Verified	Single-stranded DNA endonuclease, cleaves single-stranded DNA during nucleotide excision repair to excise damaged DNA; subunit of Nucleotide Excision Repair Factor 3 (NEF3); homolog of human XPG protein
YER181C	YER181C		1.00704	0.893732	0.907588	0.964447	0.985056	0.936018	-0.0953924	Dubious	Dubious open reading frame unlikely to encode a protein, based on available experimental and comparative data; extensively overlaps a Ty1 LTR; protein product is detected in highly purified mitochondria in high-throughput studies
YCR019W	MAK32		1.0159	0.942262	0.901392	0.946698	0.929975	0.936118	-0.095237	Verified	Protein necessary for structural stability of L-A double-stranded RNA-containing particles
YPR026W	ATH1		1.03856	0.924421	0.937459	0.974837	0.934785	0.936122	-0.0952314	Verified	Acid trehalase required for utilization of extracellular trehalose
YGL160W	AIM14		1.01133	0.940912	0.911872	0.963832	0.931441	0.936177	-0.0951472	Verified	Protein with similarity to iron/copper reductases (FRE1-8), possibly involved in iron homeostasis; may interact with ribosomes; null mutant displays elevated frequency of mitochondrial genome loss
YBL059W	YBL059W		1.02444	0.893548	0.985388	0.976651	0.895849	0.93625	-0.0950345	Uncharacterized	Putative protein of unknown function; the authentic, non-tagged protein is detected in highly purified mitochondria in high-throughput studies
YPL137C	GIP3		1.00137	0.935162	0.945617	0.930361	0.937777	0.936469	-0.0946962	Verified	Glc7-interacting protein whose overexpression relocalizes Glc7p from the nucleus and prevents chromosome segregation; may interact with ribosomes, based on co-purification experiments
YDR067C	OCA6		0.992692	0.971509	0.899789	0.927809	0.945742	0.936776	-0.0942247	Uncharacterized	Cytoplasmic protein required for replication of Brome mosaic virus in S. cerevisiae, which is a model system for studying positive-strand RNA virus replication; null mutation confers sensitivity to tunicamycin and DTT
YFR033C	QCR6	UCR6|COR3	1.0277	0.944582	0.888415	0.955503	0.929091	0.936836	-0.0941309	Verified	Subunit 6 of the ubiquinol cytochrome-c reductase complex, which is a component of the mitochondrial inner membrane electron transport chain; highly acidic protein; required for maturation of cytochrome c1
YLR025W	SNF7	VPL5|RNS4|VPS32|DID1	0.936087	0.929346	0.949282	0.911943	0.94443	0.936888	-0.0940517	Verified	One of four subunits of the endosomal sorting complex required for transport III (ESCRT-III); involved in the sorting of transmembrane proteins into the multivesicular body (MVB) pathway; recruited from the cytoplasm to endosomal membranes
YHR086W	NAM8	MUD15|MRE2	1.04128	0.934712	0.933363	0.948018	0.939096	0.936904	-0.0940268	Verified	RNA binding protein, component of the U1 snRNP protein; mutants are defective in meiotic recombination and in formation of viable spores, involved in the formation of DSBs through meiosis-specific splicing of MER2 pre-mRNA
YAL009W	SPO7		0.794802	0.843794	0.908268	1.00614	0.96569	0.936979	-0.0939117	Verified	Putative regulatory subunit of Nem1p-Spo7p phosphatase holoenzyme, regulates nuclear growth by controlling phospholipid biosynthesis, required for normal nuclear envelope morphology, premeiotic replication, and sporulation
YEL008W	YEL008W		1.02067	0.937028	0.937301	0.962225	0.918025	0.937164	-0.0936261	Dubious	Hypothetical protein predicted to be involved in metabolism
YHR123W	EPT1		1.0172	0.886558	0.903127	0.971403	0.978329	0.937265	-0.0934717	Verified	sn-1,2-diacylglycerol ethanolamine- and cholinephosphotranferase; not essential for viability
YNL326C	PFA3		1.0588	0.937167	0.946375	0.937866	0.918624	0.937517	-0.0930839	Verified	Palmitoyltransferase for Vac8p, required for vacuolar membrane fusion; contains an Asp-His-His-Cys-cysteine rich (DHHC-CRD) domain; autoacylates; required for vacuolar integrity under stress conditions
YKL136W	YKL136W		1.03022	0.939214	0.881192	0.93602	0.945375	0.937617	-0.0929288	Dubious	Dubious open reading frame unlikely to encode a protein, based on available experimental and comparative sequence data; partially overlaps the verified ORF APL2/YKL135C
YNR055C	HOL1		0.996969	0.853897	0.931725	0.957073	0.943948	0.937837	-0.0925911	Verified	Putative transporter in the major facilitator superfamily (DHA1 family) of multidrug resistance transporters; mutations in membrane-spanning domains permit cation and histidinol uptake
YCR095C	OCA4		1.01447	0.882289	0.970303	0.920589	0.955408	0.937999	-0.0923422	Uncharacterized	Cytoplasmic protein required for replication of Brome mosaic virus in S. cerevisiae, which is a model system for studying replication of positive-strand RNA viruses in their natural hosts
YEL025C	YEL025C	SRI1	0.990277	0.896881	0.936104	0.939987	0.948454	0.938045	-0.0922703	Uncharacterized	Putative protein of unknown function; green fluorescent protein (GFP)-fusion protein localizes to both the cytoplasm and the nucleus
YMR137C	PSO2	SNM1	1.03685	0.970153	0.928403	0.930178	0.945947	0.938062	-0.0922441	Verified	Nuclease required for a post-incision step in the repair of DNA single and double-strand breaks that result from interstrand crosslinks produced by a variety of mono- and bi-functional psoralen derivatives; induced by UV-irradiation
YOR115C	TRS33		1.00482	0.945397	0.919438	0.931481	0.944738	0.93811	-0.0921714	Verified	One of 10 subunits of the transport protein particle (TRAPP) complex of the cis-Golgi which mediates vesicle docking and fusion; involved in endoplasmic reticulum (ER) to Golgi membrane traffic
YDR049W	VMS1		0.997791	0.951453	0.896989	0.934583	0.941881	0.938232	-0.0919829	Verified	Zinc finger protein, forms a mitochondrially-associated complex with Cdc48p and Npl4p under oxidative stress that is required for ubiquitin-mediated mitochondria-associated protein degradation (MAD); conserved in C. elegans and human
YOL017W	ESC8		1.02691	0.918885	0.935861	0.940741	0.95934	0.938301	-0.0918772	Verified	Protein involved in telomeric and mating-type locus silencing, interacts with Sir2p and also interacts with the Gal11p, which is a component of the RNA pol II mediator complex
YGR118W	RPS23A	rp37|YS14|S28A|S23A	0.873551	0.846448	1.01955	0.870088	1.00684	0.938465	-0.0916249	Verified	Ribosomal protein 28 (rp28) of the small (40S) ribosomal subunit, required for translational accuracy; nearly identical to Rps23Bp and similar to E. coli S12 and rat S23 ribosomal proteins; deletion of both RPS23A and RPS23B is lethal
YLR398C	SKI2		0.934801	0.937811	0.913493	0.986937	0.93931	0.938561	-0.0914779	Verified	Ski complex component and putative RNA helicase, mediates 3'-5' RNA degradation by the cytoplasmic exosome; null mutants have superkiller phenotype of increased viral dsRNAs and are synthetic lethal with mutations in 5'-3' mRNA decay
YPR095C	SYT1		1.01788	0.940531	0.942276	0.936621	0.9074	0.938576	-0.0914542	Verified	Guanine nucleotide exchange factor (GEF) for Arf proteins; promotes activation of Arl1p, which recruits Imh1p to the Golgi; involved in vesicular transport; member of the Sec7-domain family; contains a PH domain
YKR088C	TVP38		1.04142	0.911191	0.935957	0.969637	0.941223	0.93859	-0.0914329	Verified	Integral membrane protein localized to late Golgi vesicles along with the v-SNARE Tlg2p; required for asymmetric localization of Kar9p during mitosis; GFP-fusion protein localizes to the cytoplasm in a punctate pattern
YNL045W	LAP2		0.976367	0.928244	0.92072	0.949081	0.962905	0.938662	-0.0913218	Verified	Leucyl aminopeptidase yscIV (leukotriene A4 hydrolase) with epoxide hydrolase activity, metalloenzyme containing one zinc atom; green fluorescent protein (GFP)-fusion protein localizes to the cytoplasm and nucleus
YAL005C	SSA1	YG100	0.975262	0.913742	0.945826	0.932066	0.956808	0.938946	-0.090886	Verified	ATPase involved in protein folding and nuclear localization signal (NLS)-directed nuclear transport; member of heat shock protein 70 (HSP70) family; forms a chaperone complex with Ydj1p; localized to the nucleus, cytoplasm, and cell wall
YBR016W	YBR016W		0.990798	0.897642	0.964436	0.952105	0.925788	0.938946	-0.0908856	Verified	Tail-anchored plasma membrane protein containing a conserved CYSTM module; predicted to be palmitoylated; has similarity to hydrophilins, which are involved in the adaptive response to hyperosmotic conditions
YKL221W	MCH2		1.09371	0.859118	0.940729	0.937378	0.966607	0.939054	-0.0907206	Verified	Protein with similarity to mammalian monocarboxylate permeases, which are involved in transport of monocarboxylic acids across the plasma membrane; mutant is not deficient in monocarboxylate transport
YGL257C	MNT2		1.07736	0.942073	0.927162	0.936047	0.987513	0.93906	-0.0907104	Verified	Mannosyltransferase involved in adding the 4th and 5th mannose residues of O-linked glycans
YJL042W	MHP1		1.0341	0.92478	0.938273	0.956934	0.939851	0.939062	-0.0907075	Verified	Microtubule-associated protein involved in assembly and stabilization of microtubules; overproduction results in cell cycle arrest at G2 phase; similar to Drosophila protein MAP and to mammalian MAP4 proteins
YOR019W	YOR019W		0.9832	0.908364	0.937426	0.940899	0.952333	0.939162	-0.0905535	Verified	Protein of unknown function that may interact with ribosomes, based on co-purification experiments
YHL024W	RIM4		1.00405	0.902821	0.894507	0.975538	0.987012	0.939179	-0.0905276	Verified	Putative RNA-binding protein required for the expression of early and middle sporulation genes
YBR293W	VBA2		0.996159	0.921285	0.928374	0.950008	0.973575	0.939191	-0.0905097	Verified	Permease of basic amino acids in the vacuolar membrane
YGL194C	HOS2	RTL1	0.955004	0.975843	0.966722	0.90826	0.91198	0.939351	-0.0902632	Verified	Histone deacetylase required for gene activation via specific deacetylation of lysines in H3 and H4 histone tails; subunit of the Set3 complex, a meiotic-specific repressor of sporulation specific genes that contains deacetylase activity
YGR282C	BGL2		0.954847	0.922196	0.956591	0.914898	0.986245	0.939394	-0.090198	Verified	Endo-beta-1,3-glucanase, major protein of the cell wall, involved in cell wall maintenance
YMR206W	YMR206W		1.0103	0.937726	0.941153	0.934703	0.941985	0.93944	-0.0901275	Uncharacterized	Putative protein of unknown function; YMR206W is not an essential gene
YNL159C	ASI2		0.989948	0.898712	0.931489	0.947452	0.949718	0.939471	-0.09008	Verified	Integral inner nuclear membrane protein that acts with Asi1p and Asi3p to ensure the fidelity of SPS-sensor signalling by maintaining the dormant repressed state of gene expression in the absence of inducing signals
YAR020C	PAU7		0.987799	0.933322	0.931491	0.946031	1.02716	0.939677	-0.0897638	Verified	Member of the seripauperin multigene family, active during alcoholic fermentation, regulated by anaerobiosis, inhibited by oxygen, repressed by heme
YPL089C	RLM1		1.04413	0.954467	0.936315	0.937938	0.941704	0.939821	-0.0895418	Verified	MADS-box transcription factor, component of the protein kinase C-mediated MAP kinase pathway involved in the maintenance of cell integrity; phosphorylated and activated by the MAP-kinase Slt2p
YLR368W	MDM30	DSG1	0.862603	0.932115	0.947676	1.00217	0.919943	0.939896	-0.0894273	Verified	F-box protein; associates with mitochondria and has a role in mitochondrial fusion; stimulates nuclear export of specific mRNAs; promotes ubiquitin-mediated degradation of Gal4p in some strains
YDR215C	YDR215C		1.03194	0.893052	0.940793	0.948131	0.939029	0.939911	-0.0894042	Dubious	Dubious open reading frame unlikely to encode a protein, based on available experimental and comparative sequence data; null mutant displays elevated sensitivity to expression of a mutant huntingtin fragment or of alpha-synuclein
YPL267W	ACM1		1.03111	0.940274	0.939735	0.921245	0.955729	0.940004	-0.0892608	Verified	Pseudosubstrate inhibitor of the anaphase-promoting complex/cyclosome (APC/C), that suppresses APC/C [Cdh1]-mediated proteolysis of mitotic cyclins; associates with Cdh1p, Bmh1p and Bmh2p; cell cycle regulated protein
YBR006W	UGA2	UGA5	1.00215	0.902418	0.946235	0.966143	0.933892	0.940063	-0.08917	Verified	Succinate semialdehyde dehydrogenase involved in the utilization of gamma-aminobutyrate (GABA) as a nitrogen source; part of the 4-aminobutyrate and glutamate degradation pathways; localized to the cytoplasm
YDL061C	RPS29B	YS29|S36B|S29B|YS29B	1.00059	0.928214	0.880402	0.951952	0.958781	0.940083	-0.0891397	Verified	Protein component of the small (40S) ribosomal subunit; nearly identical to Rps29Ap and has similarity to rat S29 and E. coli S14 ribosomal proteins
YOR066W	MSA1	YOR29-17	1.02989	0.93787	0.896558	0.942658	0.949005	0.940264	-0.0888617	Verified	Activator of G1-specific transcription factors, MBF and SBF; involved in regulation of the timing of G1-specific gene transcription and cell cycle initiation; localization is cell-cycle dependent and regulated by Cdc28p phosphorylation
YCR077C	PAT1	MRT1	0.996526	0.843072	0.850787	1.03035	1.02986	0.940324	-0.0887706	Verified	Topoisomerase II-associated deadenylation-dependent mRNA-decapping factor; also required for faithful chromosome transmission, maintenance of rDNA locus stability, and protection of mRNA 3'-UTRs from trimming; functionally linked to Pab1p
YDL218W	YDL218W		1.03471	0.927485	0.928855	0.951951	0.961956	0.940403	-0.0886491	Uncharacterized	Putative protein of unknown function; YDL218W transcription is regulated by Azf1p and induced by starvation and aerobic conditions; expression also induced in cells treated with the mycotoxin patulin
YHR015W	MIP6		1.0376	0.923994	0.854533	0.956947	0.965661	0.94047	-0.0885458	Verified	Putative RNA-binding protein, interacts with Mex67p, which is a component of the nuclear pore involved in nuclear mRNA export
YDR482C	CWC21		0.986159	0.921745	0.9386	0.942352	0.977965	0.940476	-0.0885371	Verified	Protein involved in RNA splicing by the spliceosome; component of a complex containing Cef1p; interacts genetically with ISY1 and BUD13; may bind RNA; has similarity to S. pombe Cwf21p
YDR149C	YDR149C		1.02917	0.864303	0.964025	0.951057	0.929961	0.940509	-0.0884862	Dubious	Dubious open reading frame unlikely to encode a functional protein, based on available experimental and comparative sequence data; overlaps the verified gene NUM1; null mutation blocks anaerobic growth
YER019W	ISC1		1.0389	0.94049	0.933655	0.963844	0.940891	0.94069	-0.0882081	Verified	Mitochondrial membrane localized inositol phosphosphingolipid phospholipase C, hydrolyzes complex sphingolipids to produce ceramide; activated by phosphatidylserine, cardiolipin, and phosphatidylglycerol; mediates Na+ and Li+ halotolerance
YIR025W	MND2		1.04925	0.905791	0.899603	0.975696	1.01846	0.940744	-0.0881264	Verified	Subunit of the anaphase-promoting complex (APC); necessary for maintaining sister chromatid cohesion in prophase I of meiosis by inhibiting premature ubiquitination and subsequent degradation of substrates by the APC(Ama1) ubiquitin ligase
YGL124C	MON1	AUT12	0.985289	0.86377	0.92715	0.968995	0.954357	0.940754	-0.088111	Verified	Protein required for fusion of cvt-vesicles and autophagosomes with the vacuole; associates, as a complex with Ccz1p, with a perivacuolar compartment; potential Cdc28p substrate
YBR287W	YBR287W	ZSP1	1.01858	0.918221	0.934551	0.947057	0.993746	0.940804	-0.0880341	Uncharacterized	Protein of unknown function; green fluorescent protein (GFP)-fusion protein localizes to the ER; YBR287W is not an essential gene
YLR172C	DPH5		0.995911	0.942286	0.931421	0.939681	0.979211	0.940983	-0.0877588	Verified	Methyltransferase required for synthesis of diphthamide, which is a modified histidine residue of translation elongation factor 2 (Eft1p or Eft2p); not essential for viability; GFP-Dph5p fusion protein localizes to the cytoplasm
YMR100W	MUB1		0.954226	0.899994	0.911361	0.973672	0.970674	0.941018	-0.0877063	Verified	MYND domain-containing protein required for ubiquitination and turnover of Rpn4p; interacts with Ubr2p (E3) and indirectly with Rad6p (E2); short-lived protein degraded in a Ubr2p/Rad6p dependent manner; similar to the A. nidulans samB gene
YMR085W	YMR085W		0.987346	0.884152	0.908528	0.990465	0.973514	0.941021	-0.0877014	Uncharacterized	Putative protein of unknown function; YMR085W and adjacent ORF YMR084W are merged in related strains
YNR022C	MRPL50		1.01009	0.909098	0.946943	0.957249	0.935099	0.941021	-0.0877013	Verified	Mitochondrial ribosomal protein of the large subunit, not essential for mitochondrial translation
YMR129W	POM152		0.990815	0.914564	0.955415	0.939368	0.942909	0.941139	-0.0875205	Verified	Nuclear pore membrane glycoprotein; may be involved in duplication of nuclear pores and nuclear pore complexes during S-phase;
YOR304C-A	YOR304C-A		0.753923	0.885125	0.88722	0.995116	1.06027	0.941168	-0.0874757	Uncharacterized	Protein of unknown function; green fluorescent protein (GFP)-fusion protein localizes to the cell periphery, cytoplasm, bud, and bud neck
YPR068C	HOS1		1.04446	0.939681	0.942788	0.95429	0.912562	0.941234	-0.0873739	Verified	Class I histone deacetylase (HDAC) family member that deacetylates Smc3p on lysine residues at anaphase onset; has sequence similarity to Hda1p, Rpd3p, Hos2p, and Hos3p; interacts with the Tup1p-Ssn6p corepressor complex
YGL254W	FZF1	SUL1|RSU1|NRC299	1.04836	0.94228	0.940231	0.938195	0.974202	0.941255	-0.0873418	Verified	Transcription factor involved in sulfite metabolism, sole identified regulatory target is SSU1, overexpression suppresses sulfite-sensitivity of many unrelated mutants due to hyperactivation of SSU1, contains five zinc fingers
YPL140C	MKK2	SSP33|LPI6	1.001	0.890941	0.956858	0.930806	0.95175	0.941278	-0.0873079	Verified	Mitogen-activated kinase kinase involved in protein kinase C signaling pathway that controls cell integrity; upon activation by Bck1p phosphorylates downstream target, Slt2p; functionally redundant with Mkk1p
YOL087C	YOL087C		1.05339	0.96022	0.945355	0.93728	0.929587	0.941318	-0.0872466	Uncharacterized	Putative protein of unknown function; green fluorescent protein (GFP)-fusion protein localizes to the cytoplasm; deletion mutant is sensitive to various chemicals including phenanthroline, sanguinarine, and nordihydroguaiaretic acid
YIL085C	KTR7		1.00274	0.913402	0.9137	0.974763	0.969077	0.941389	-0.0871377	Verified	Putative mannosyltransferase involved in protein glycosylation; member of the KRE2/MNT1 mannosyltransferase family
YPR011C	YPR011C		1.00881	0.887497	0.929138	0.954278	0.953698	0.941418	-0.0870927	Uncharacterized	Putative transporter, member of the mitochondrial carrier family; the authentic, non-tagged protein is detected in highly purified mitochondria in high-throughput studies
YGL168W	HUR1		0.954817	0.916231	0.92036	0.990775	0.96274	0.94155	-0.0868906	Verified	Protein of unknown function; reported null mutant phenotype of hydroxyurea sensitivity may be due to effects on overlapping PMR1 gene
YDR431W	YDR431W		0.998751	0.894094	0.921057	0.968535	0.962155	0.941606	-0.0868044	Dubious	Dubious ORF unlikely to encode a functional protein, based on available experimental and comparative sequence data
YDR318W	MCM21	CTF5	1.01429	0.859793	0.939319	0.948892	0.943959	0.941639	-0.0867538	Verified	Protein involved in minichromosome maintenance; component of the COMA complex (Ctf19p, Okp1p, Mcm21p, Ame1p) that bridges kinetochore subunits that are in contact with centromeric DNA and the subunits bound to microtubules
YBL005W	PDR3	TPE2|AMY2	1.02258	0.943773	0.923514	0.9799	0.939578	0.941675	-0.0866985	Verified	Transcriptional activator of the pleiotropic drug resistance network, regulates expression of ATP-binding cassette (ABC) transporters through binding to cis-acting sites known as PDREs (PDR responsive elements)
YMR096W	SNZ1		1.04154	0.966217	0.917239	0.978633	0.913041	0.941728	-0.0866181	Verified	Protein involved in vitamin B6 biosynthesis; member of a stationary phase-induced gene family; coregulated with SNO1; interacts with Sno1p and with Yhr198p, perhaps as a multiprotein complex containing other Snz and Sno proteins
YMR234W	RNH1		0.951576	0.947803	0.935774	0.911395	0.967537	0.941788	-0.0865252	Verified	Ribonuclease H1; able to bind double-stranded RNAs and RNA-DNA hybrids; associates with RNAse polymerase I; the homolog of mammalian RNAse HII (the S. cerevisiae homolog of mammalian RNAse HI is RNH201)
YER010C	YER010C		0.993068	0.904791	0.925918	0.967478	0.957683	0.9418	-0.0865069	Verified	Protein of unknown function, forms a ring-shaped homotrimer; has similarity to members of the prokaryotic rraA family; possibly involved in a phosphotransfer reaction
YJR049C	UTR1		0.927009	0.719695	0.913066	1.02014	0.970613	0.941839	-0.0864472	Verified	ATP-NADH kinase; phosphorylates both NAD and NADH; active as a hexamer; enhances the activity of ferric reductase (Fre1p)
YPR031W	NTO1		1.01849	0.870885	0.929677	0.958762	0.954052	0.941865	-0.0864085	Verified	Subunit of the NuA3 histone acetyltransferase complex that acetylates histone H3; contains PHD finger domain that interacts with methylated histone H3
YMR067C	UBX4	CUI1	1.01124	0.938071	0.945661	0.950408	0.8582	0.941866	-0.0864058	Verified	UBX (ubiquitin regulatory X) domain-containing protein that interacts with Cdc48p
YKL020C	SPT23		1.05644	0.955136	0.844215	0.92884	0.964076	0.941988	-0.0862199	Verified	ER membrane protein involved in regulation of OLE1 transcription, acts with homolog Mga2p; inactive ER form dimerizes and one subunit is then activated by ubiquitin/proteasome-dependent processing followed by nuclear targeting
YDL025C	RTK1		1.01812	0.932468	0.919273	0.951522	0.976537	0.941995	-0.0862084	Verified	Putative protein kinase, potentially phosphorylated by Cdc28p; interacts with ribosome biogenesis factors, Cka2, Gus1 and Arc1
YLR119W	SRN2	VPL16|VPS37|SRN10	0.995303	0.933543	0.907128	0.950459	0.96787	0.942001	-0.0861997	Verified	Component of the ESCRT-I complex, which is involved in ubiquitin-dependent sorting of proteins into the endosome; suppressor of rna1-1 mutation; may be involved in RNA export from nucleus
YOR125C	CAT5	COQ7	0.965258	0.961169	0.926977	0.95731	0.894429	0.942143	-0.0859815	Verified	Protein required for ubiquinone (Coenzyme Q) biosynthesis; localizes to the matrix face of the mitochondrial inner membrane in a large complex with ubiquinone biosynthetic enzymes; required for gluconeogenic gene activation
YNL294C	RIM21	PAL2	0.8982	1.02967	1.02473	0.859613	0.858682	0.942173	-0.0859366	Verified	Component of the RIM101 pathway, has a role in cell wall construction and alkaline pH response; has similarity to A. nidulans PalH
YOR027W	STI1		0.996466	0.955864	0.932887	0.931312	0.951702	0.942295	-0.0857499	Verified	Hsp90 cochaperone, interacts with the Ssa group of the cytosolic Hsp70 chaperones and activates Ssa1p ATPase activity; interacts with Hsp90 chaperones and inhibits their ATPase activity; homolog of mammalian Hop
YGL086W	MAD1		1.01283	0.97688	0.970129	0.914463	0.893683	0.942296	-0.085748	Verified	Coiled-coil protein involved in the spindle-assembly checkpoint; phosphorylated by Mps1p upon checkpoint activation which leads to inhibition of the activity of the anaphase promoting complex; forms a complex with Mad2p
YER087C-B	SBH1	YER087C-A|SEB1	1.01236	0.944297	0.930578	0.940301	0.955906	0.942299	-0.0857438	Verified	Beta subunit of the Sec61p ER translocation complex (Sec61p-Sss1p-Sbh1p); involved in protein translocation into the endoplasmic reticulum; interacts with the exocyst complex and also with Rtn1p; homologous to Sbh2p
YBL052C	SAS3	KAT6	1.06368	0.911328	0.95221	0.945344	0.939307	0.942325	-0.0857028	Verified	Histone acetyltransferase catalytic subunit of NuA3 complex that acetylates histone H3, involved in transcriptional silencing; homolog of the mammalian MOZ proto-oncogene; mutant has aneuploidy tolerance; sas3gcn5 double mutation is lethal
YIR030C	DCG1		0.9976	0.90107	0.921581	0.987284	0.963339	0.94246	-0.0854974	Verified	Protein of unknown function, expression is sensitive to nitrogen catabolite repression and regulated by Dal80p; contains transmembrane domain
YPL135W	ISU1	NUA1	1.00903	0.890319	0.975331	0.951712	0.9338	0.942756	-0.0850441	Verified	Conserved protein of the mitochondrial matrix, performs a scaffolding function during assembly of iron-sulfur clusters, interacts physically and functionally with yeast frataxin (Yfh1p); isu1 isu2 double mutant is inviable
YPL052W	OAZ1	YPL052W-A	0.99835	0.91869	0.976224	0.964468	0.921526	0.942997	-0.0846749	Verified	Regulator of ornithine decarboxylase (Spe1p), antizyme that binds to Spe1p to regulate ubiquitin-independent degradation; ribosomal frameshifting during synthesis of Oaz1p and its ubiquitin-mediated degradation are both polyamine-regulated
YER182W	FMP10		0.998764	0.89022	0.920267	0.967484	0.965887	0.943077	-0.0845525	Uncharacterized	Putative protein of unknown function; the authentic, non-tagged protein is detected in highly purified mitochondria in high-throughput studies
YNL314W	DAL82		1.02013	0.939813	0.916626	0.946552	0.982191	0.943182	-0.0843913	Verified	Positive regulator of allophanate inducible genes; binds a dodecanucleotide sequence upstream of all genes that are induced by allophanate; contains an UISALL DNA-binding, a transcriptional activation, and a coiled-coil domain
YCR016W	YCR016W		0.974903	0.935728	0.887428	0.956321	0.950672	0.9432	-0.0843645	Uncharacterized	Putative protein of unknown function; green fluorescent protein (GFP)-fusion protein localizes to the nucleolus and nucleus; predicted to be involved in ribosome biogenesis
YDL011C	YDL011C		1.01305	0.964968	0.887178	0.933739	0.952757	0.943248	-0.0842912	Dubious	Dubious open reading frame unlikely to encode a protein, based on available experimental and comparative sequence data; overlaps the uncharacterized ORF YDL010W
YPL188W	POS5		0.887003	0.989965	1.0306	0.896886	0.810057	0.943425	-0.08402	Verified	Mitochondrial NADH kinase, phosphorylates NADH; also phosphorylates NAD(+) with lower specificity; required for the response to oxidative stress
YJR120W	YJR120W		0.976209	0.927853	0.882582	0.959096	0.991557	0.943474	-0.0839449	Verified	Protein of unknown function; essential for growth under anaerobic conditions; mutation causes decreased expression of ATP2, impaired respiration, defective sterol uptake, and altered levels/localization of ABC transporters Aus1p and Pdr11p
YLR300W	EXG1	BGL1	1.02283	0.922851	0.934877	0.952468	0.972249	0.943672	-0.0836424	Verified	Major exo-1,3-beta-glucanase of the cell wall, involved in cell wall beta-glucan assembly; exists as three differentially glycosylated isoenzymes
YJR014W	TMA22	RBF22	1.01755	0.939509	0.934963	0.948316	0.982872	0.943912	-0.083275	Verified	Protein of unknown function; associates with ribosomes and has a putative RNA binding domain; interacts with Tma20p; similar to human GRAP and human DRP1, which interacts with human Tma20p homolog MCT-1
YAL039C	CYC3	CCHL|cytochrome c heme lyase	0.921635	0.97292	0.944074	0.9438	0.906344	0.943937	-0.083237	Verified	Cytochrome c heme lyase (holocytochrome c synthase), attaches heme to apo-cytochrome c (Cyc1p or Cyc7p) in the mitochondrial intermembrane space; human ortholog may have a role in microphthalmia with linear skin defects (MLS)
YEL040W	UTR2	CRH2	1.03546	0.889326	0.942586	0.945457	0.951366	0.944022	-0.083108	Verified	Chitin transglycosylase that functions in the transfer of chitin to beta(1-6) and beta(1-3) glucans in the cell wall; similar to and functionally redundant with Crh1; glycosylphosphatidylinositol (GPI)-anchored protein localized to bud neck
YML099W-A	YML099W-A	YML100W-A	1.02714	0.92092	0.95422	0.940848	0.947285	0.944067	-0.0830396	Dubious	Dubious open reading frame unlikely to encode a protein, based on available experimental and comparative sequence data; partially overlaps the verified ORF ARG81/YML099C
YNL101W	AVT4		1.02124	0.899299	0.981929	0.928916	0.9594	0.944158	-0.0828993	Verified	Vacuolar transporter, exports large neutral amino acids from the vacuole; member of a family of seven S. cerevisiae genes (AVT1-7) related to vesicular GABA-glycine transporters
YJL006C	CTK2		0.977315	0.911414	0.79405	0.977146	1.00266	0.94428	-0.0827133	Verified	Beta subunit of C-terminal domain kinase I (CTDK-I), which phosphorylates both RNA pol II subunit Rpo21p to affect transcription and pre-mRNA 3' end processing, and ribosomal protein Rps2p to increase translational fidelity
YBR290W	BSD2		1.05233	0.944774	0.932122	0.943849	0.952411	0.944312	-0.0826651	Verified	Heavy metal ion homeostasis protein, facilitates trafficking of Smf1p and Smf2p metal transporters to the vacuole where they are degraded, controls metal ion transport, prevents metal hyperaccumulation, functions in copper detoxification
YNR014W	YNR014W		1.00073	0.833	0.926099	0.962608	0.976867	0.944353	-0.0826012	Uncharacterized	Putative protein of unknown function; expression is cell-cycle regulated, Azf1p-dependent, and heat-inducible
YLR176C	RFX1	CRT1	1.02045	0.947169	0.941611	0.928297	0.972272	0.94439	-0.0825454	Verified	Major transcriptional repressor of DNA-damage-regulated genes, recruits repressors Tup1p and Cyc8p to their promoters; involved in DNA damage and replication checkpoint pathway; similar to a family of mammalian DNA binding RFX1-4 proteins
YIL116W	HIS5		1.03521	1.01162	0.951015	0.893211	0.937776	0.944395	-0.082537	Verified	Histidinol-phosphate aminotransferase, catalyzes the seventh step in histidine biosynthesis; responsive to general control of amino acid biosynthesis; mutations cause histidine auxotrophy and sensitivity to Cu, Co, and Ni salts
YDL230W	PTP1		0.984987	0.93256	0.895011	0.956311	0.974285	0.944435	-0.0824763	Verified	Phosphotyrosine-specific protein phosphatase that dephosphorylates a broad range of substrates in vivo, including Fpr3p; localized to the cytoplasm and the mitochondria
YDL046W	NPC2		1.02048	0.903203	0.952709	0.936299	0.983625	0.944504	-0.0823711	Verified	Functional homolog of human NPC2/He1, which is a cholesterol-binding protein whose deficiency causes Niemann-Pick type C2 disease involving retention of cholesterol in lysosomes
YNL003C	PET8	SAM5	0.797251	0.887556	0.951758	0.992464	0.937251	0.944505	-0.0823704	Verified	S-adenosylmethionine transporter of the mitochondrial inner membrane, member of the mitochondrial carrier family; required for biotin biosynthesis and respiratory growth
YMR077C	VPS20	VPL10|VPT20|CHM6	0.933771	0.978181	0.942317	0.926495	0.946795	0.944556	-0.0822919	Verified	Myristoylated subunit of ESCRTIII, the endosomal sorting complex required for transport of transmembrane proteins into the multivesicular body pathway to the lysosomal/vacuolar lumen; cytoplasmic protein recruited to endosomal membranes
YMR081C	ISF1	MBR3	0.9945	0.862102	0.937407	0.95173	0.9819	0.944569	-0.0822725	Verified	Serine-rich, hydrophilic protein with similarity to Mbr1p; overexpression suppresses growth defects of hap2, hap3, and hap4 mutants; expression is under glucose control; cotranscribed with NAM7 in a cyp1 mutant
YER129W	SAK1	PAK1	1.02039	0.952663	0.936478	0.927077	0.972405	0.944571	-0.082269	Verified	Upstream serine/threonine kinase for the SNF1 complex; partially redundant with Elm1p and Tos3p; members of this family have functional orthology with LKB1, a mammalian kinase associated with Peutz-Jeghers cancer-susceptibility syndrome
YAL045C	YAL045C		0.993916	0.897676	0.924858	0.964464	0.974213	0.944661	-0.0821312	Dubious	Dubious open reading frame unlikely to encode a protein, based on available experimental and comparative sequence data; almost completely overlaps YAL044W-A
YDR025W	RPS11A	rp41A|YS12|S18A|S11A	0.915728	1.0009	0.888446	1.05855	0.701789	0.944674	-0.0821116	Verified	Protein component of the small (40S) ribosomal subunit; identical to Rps11Bp and has similarity to E. coli S17 and rat S11 ribosomal proteins
YDL115C	IWR1		0.952169	0.963946	0.76846	0.952843	0.936584	0.944713	-0.0820516	Verified	Protein involved in both basal and regulated transcription from RNA polymerase II (RNAP II) promoters; interacts with most of the RNAP II subunits; nucleo-cytoplasmic shuttling protein; deletion causes hypersensitivity to K1 killer toxin
YER063W	THO1		1.01742	0.889574	0.929989	0.959534	0.967137	0.944761	-0.0819783	Verified	Conserved nuclear RNA-binding protein; specifically binds to transcribed chromatin in a THO- and RNA-dependent manner, genetically interacts with shuttling hnRNP NAB2; overproduction suppresses transcriptional defect caused by hpr1 mutation
YOR360C	PDE2	SRA5	1.07494	0.991954	0.930626	0.944883	0.945004	0.944943	-0.0817001	Verified	High-affinity cyclic AMP phosphodiesterase, component of the cAMP-dependent protein kinase signaling system, protects the cell from extracellular cAMP, contains readthrough motif surrounding termination codon
YLR211C	YLR211C		1.00977	0.930876	0.938575	0.951883	0.979638	0.945229	-0.081264	Uncharacterized	Putative protein of unknown function; green fluorescent protein (GFP)-fusion protein localizes to the cytoplasm; YLR211C is not an essential gene; ORF contains an intron
YDL086W	YDL086W		1.01019	0.919737	0.952152	0.938322	0.97642	0.945237	-0.0812518	Uncharacterized	Putative protein of unknown function; the authentic, non-tagged protein is detected in highly purified mitochondria in high-throughput studies; YDL086W is not an essential gene
YLR121C	YPS3	YPS4	1.04316	0.905292	0.923252	0.967307	0.984548	0.94528	-0.0811868	Verified	Aspartic protease, member of the yapsin family of proteases involved in cell wall growth and maintenance; attached to the plasma membrane via a glycosylphosphatidylinositol (GPI) anchor
YFR047C	BNA6	QPT1	1.02378	0.944509	0.943626	0.946139	0.9828	0.945324	-0.0811189	Verified	Quinolinate phosphoribosyl transferase, required for the de novo biosynthesis of NAD from tryptophan via kynurenine; expression regulated by Hst1p
YDR309C	GIC2		1.0107	0.932143	0.943861	0.946819	0.958094	0.94534	-0.0810949	Verified	Redundant rho-like GTPase Cdc42p effector; homolog of Gic1p; involved in initiation of budding and cellular polarization; interacts with Cdc42p via the Cdc42/Rac-interactive binding (CRIB) domain and with PI(4,5)P2 via a polybasic region
YLR380W	CSR1	SFH2	1.02239	0.897876	0.930997	0.960157	0.9608	0.945577	-0.0807332	Verified	Phosphatidylinositol transfer protein with a potential role in regulating lipid and fatty acid metabolism under heme-depleted conditions; interacts specifically with thioredoxin peroxidase; may have a role in oxidative stress resistance
YOR041C	YOR041C	SRF5	0.994098	0.921786	0.945961	0.945398	0.958839	0.94568	-0.0805767	Dubious	Dubious open reading frame, unlikely to encode a protein; not conserved in closely related Saccharomyces species; 85% of ORF overlaps the uncharacterized gene CUE5; deletion in cyr1 mutant results in loss of stress resistance
YDR528W	HLR1		1.0895	0.963393	0.937585	0.916963	0.953947	0.945766	-0.0804452	Verified	Protein involved in regulation of cell wall composition and integrity and response to osmotic stress; overproduction suppresses a lysis sensitive PKC mutation; similar to Lre1p, which functions antagonistically to protein kinase A
YPL178W	CBC2	CBP20|SAE1|MUD13	0.943202	0.870374	0.866056	1.04814	1.02126	0.945819	-0.0803637	Verified	Small subunit of the heterodimeric cap binding complex that also contains Sto1p, component of the spliceosomal commitment complex; interacts with Npl3p, possibly to package mRNA for export from the nucleus; contains an RNA-binding motif
YBR217W	ATG12	APG12	1.05675	0.972212	0.937865	0.951279	0.940674	0.945977	-0.0801236	Verified	Conserved ubiquitin-like modifier involved in autophagy and the Cvt pathway; conjugated to Atg5p to form a complex involved in Atg8p lipidation; Atg12p-Atg5p also forms a complex with Atg16p that is required for autophagosome formation
YLR438W	CAR2	cargB	1.00018	0.908743	0.932921	0.959033	0.974557	0.945977	-0.0801229	Verified	L-ornithine transaminase (OTAse), catalyzes the second step of arginine degradation, expression is dually-regulated by allophanate induction and a specific arginine induction process; not nitrogen catabolite repression sensitive
YLR407W	YLR407W		1.00208	1.00436	0.953126	0.899761	0.939174	0.94615	-0.0798598	Uncharacterized	Putative protein of unknown function; null mutant displays elongated buds and a large fraction of budded cells have only one nucleus
YKL157W	APE2	YKL158W|LAP1	1.06118	0.951686	0.935846	0.94158	0.950764	0.946172	-0.0798258	Verified	Aminopeptidase yscII; may have a role in obtaining leucine from dipeptide substrates; sequence coordinates have changed since RT-PCR analysis showed that the adjacent ORF YKL158W comprises the 5' exon of APE2/YKL157W
YDR057W	YOS9		0.97843	0.938392	0.921274	0.956387	0.954303	0.946347	-0.0795581	Verified	ER quality-control lectin; integral subunit of the HRD ligase; binds to glycans with terminal alpha-1,6 linked mannose on misfolded N-glycosylated proteins and participates in targeting proteins to ERAD; member of the OS-9 protein family
YPL245W	YPL245W		1.05051	0.94483	0.94804	0.931664	0.978347	0.946435	-0.0794253	Uncharacterized	Putative protein of unknown function; green fluorescent protein (GFP)-fusion protein localizes to both the nucleus and the cytoplasm
YLR252W	YLR252W		1.00653	0.921392	0.937375	0.956116	0.975313	0.946746	-0.0789509	Dubious	Dubious open reading frame unlikely to encode a protein, based on experimental and comparative sequence data; partially overlaps the verified gene SYM1, a mitochondrial protein involved in ethanol metabolism
YER101C	AST2		1.024	0.887413	0.935299	0.958417	0.981675	0.946858	-0.0787797	Verified	Protein that may have a role in targeting of plasma membrane [H+]ATPase (Pma1p) to the plasma membrane, as suggested by analysis of genetic interactions
YJL187C	SWE1	WEE1	1.05039	0.938094	0.90678	0.970863	0.955767	0.94693	-0.0786698	Verified	Protein kinase that regulates the G2/M transition by inhibition of Cdc28p kinase activity; localizes to the nucleus and to the daughter side of the mother-bud neck; homolog of S. pombe Wee1p; potential Cdc28p substrate
YKL220C	FRE2		0.985853	0.887977	0.933298	0.960614	0.976439	0.946956	-0.0786307	Verified	Ferric reductase and cupric reductase, reduces siderophore-bound iron and oxidized copper prior to uptake by transporters; expression induced by low iron levels but not by low copper levels
YPL002C	SNF8	VPL14|VPS22	0.909096	0.920348	0.95633	0.969278	0.937611	0.94697	-0.0786089	Verified	Component of the ESCRT-II complex, which is involved in ubiquitin-dependent sorting of proteins into the endosome; appears to be functionally related to SNF7; involved in glucose derepression
YKR034W	DAL80	UGA43	1.03742	0.916288	0.927825	0.966192	0.984726	0.947009	-0.0785507	Verified	Negative regulator of genes in multiple nitrogen degradation pathways; expression is regulated by nitrogen levels and by Gln3p; member of the GATA-binding family, forms homodimers and heterodimers with Deh1p
YBR171W	SEC66	SEC71|HSS1	0.959916	0.911858	0.982317	0.984032	0.908207	0.947087	-0.0784304	Verified	Non-essential subunit of Sec63 complex (Sec63p, Sec62p, Sec66p and Sec72p); with Sec61 complex, Kar2p/BiP and Lhs1p forms a channel competent for SRP-dependent and post-translational SRP-independent protein targeting and import into the ER
YPR032W	SRO7	SOP1|SNI1	1.0048	0.904959	0.93731	0.974673	0.957021	0.947166	-0.0783115	Verified	Effector of Rab GTPase Sec4p, forms a complex with Sec4p and t-SNARE Sec9p; involved in exocytosis and docking and fusion of post-Golgi vesicles with plasma membrane; homolog of Sro77p and Drosophila lgl tumor suppressor
YPL111W	CAR1	cargA|LPH15	1.03681	0.934275	0.967343	0.944868	0.949524	0.947196	-0.0782654	Verified	Arginase, responsible for arginine degradation, expression responds to both induction by arginine and nitrogen catabolite repression; disruption enhances freeze tolerance
YOR064C	YNG1	YOR29-15	1.01999	0.945914	0.9531	0.94212	0.948504	0.947209	-0.0782453	Verified	Subunit of the NuA3 histone acetyltransferase complex that acetylates histone H3; contains PHD finger domain that interacts with methylated histone H3, has similarity to the human tumor suppressor ING1
YPL208W	RKM1		1.03319	0.938207	0.956472	0.925902	0.967026	0.94734	-0.0780465	Verified	SET-domain lysine-N-methyltransferase, catalyzes the formation of dimethyllysine residues on the large ribsomal subunit protein L23a (RPL23A and RPL23B)
YDR488C	PAC11		1.00472	0.980225	0.940293	0.954435	0.92733	0.947364	-0.0780097	Verified	Dynein intermediate chain, acts in the cytoplasmic dynein pathway, forms cortical cytoplasmic microtubule capture site with Num1p; null mutant is defective in nuclear migration, essential in the absence of CIN8
YDL138W	RGT2		1.03826	0.930773	0.931402	0.96702	0.963357	0.94738	-0.0779855	Verified	Plasma membrane high glucose sensor that regulates glucose transport; contains 12 predicted transmembrane segments and a long C-terminal tail required for induction of hexose transporters; highly similar to Snf3p
YMR274C	RCE1		1.00027	0.938909	0.921527	0.955974	0.963707	0.947441	-0.0778915	Verified	Type II CAAX prenyl protease involved in the proteolysis and maturation of Ras and the a-factor mating pheromone
YML090W	YML090W		1.006	0.966229	0.948294	0.930049	0.946814	0.947554	-0.0777202	Dubious	Dubious open reading frame unlikely to encode a protein, based on available experimental and comparative sequence data; partially overlaps the dubious ORF YML089C; exhibits growth defect on a non-fermentable (respiratory) carbon source
YGL094C	PAN2		1.081	0.973461	0.946386	0.928213	0.948982	0.947684	-0.0775221	Verified	Essential subunit of the Pan2p-Pan3p poly(A)-ribonuclease complex, which acts to control poly(A) tail length and regulate the stoichiometry and activity of postreplication repair complexes
YJL107C	YJL107C		0.991244	0.974629	0.947462	0.947964	0.927162	0.947713	-0.0774779	Uncharacterized	Putative protein of unknown function; expression is induced by activation of the HOG1 mitogen-activated signaling pathway and this induction is Hog1p/Pbs2p dependent; YJL107C and adjacent ORF, YJL108C are merged in related fungi
YBR073W	RDH54	TID1	1.03947	0.936378	0.970515	0.94601	0.949477	0.947744	-0.0774313	Verified	DNA-dependent ATPase, stimulates strand exchange by modifying the topology of double-stranded DNA; involved in recombinational repair of DNA double-strand breaks during mitosis and meiosis; proposed to be involved in crossover interference
YGR042W	YGR042W		0.997314	0.937881	0.946724	0.949093	0.970497	0.947909	-0.07718	Uncharacterized	Putative protein of unknown function; involved in maintenance of proper telomere length; green fluorescent protein (GFP)-fusion protein localizes to both the cytoplasm and the nucleus
YGR256W	GND2		1.03407	0.917335	0.954945	0.941183	0.976455	0.948064	-0.0769436	Verified	6-phosphogluconate dehydrogenase (decarboxylating), catalyzes an NADPH regenerating reaction in the pentose phosphate pathway; required for growth on D-glucono-delta-lactone
YDL197C	ASF2		1.02106	0.940554	0.966091	0.947655	0.948539	0.948097	-0.0768937	Verified	Anti-silencing protein that causes derepression of silent loci when overexpressed
YIL135C	VHS2		1.03181	0.990757	0.96583	0.930383	0.895302	0.948106	-0.0768791	Verified	Cytoplasmic protein of unknown function; identified as a high-copy suppressor of the synthetic lethality of a sis2 sit4 double mutant, suggesting a role in G1/S phase progression; similar to Mlf3p
YMR062C	ARG7	ECM40	1.01158	0.950885	0.911201	0.95459	0.945405	0.948145	-0.0768199	Verified	Mitochondrial ornithine acetyltransferase, catalyzes the fifth step in arginine biosynthesis; also possesses acetylglutamate synthase activity, regenerates acetylglutamate while forming ornithine
YLR377C	FBP1	ACN8	1.02631	0.937916	0.958381	0.975241	0.917269	0.948148	-0.0768156	Verified	Fructose-1,6-bisphosphatase, key regulatory enzyme in the gluconeogenesis pathway, required for glucose metabolism; undergoes either proteasome-mediated or autophagy-mediated degradation depending on growth conditions; interacts with Vid30p
YER061C	CEM1		0.703542	0.710901	0.977706	0.918706	1.0511	0.948206	-0.0767274	Verified	Mitochondrial beta-keto-acyl synthase with possible role in fatty acid synthesis; required for mitochondrial respiration
YHR080C	YHR080C		1.04568	0.939715	0.909236	0.963197	0.956722	0.948218	-0.0767088	Verified	Protein of unknown function that may interact with ribosomes, based on co-purification experiments; the authentic, non-tagged protein is detected in highly purified mitochondria in high-throughput studies
YPR117W	YPR117W		0.997298	0.93745	0.939311	0.962631	0.957588	0.948449	-0.0763577	Uncharacterized	Putative protein of unknown function
YOR227W	HER1		0.981872	0.943158	0.95434	0.942029	0.996229	0.948749	-0.0759015	Verified	Protein of unknown function required for proliferation or remodeling of the ER that is caused by overexpression of Hmg2p; may interact with ribosomes, based on co-purification experiments
YNL016W	PUB1	RNP1	0.949936	0.917301	0.910135	1.03454	0.980591	0.948946	-0.0756024	Verified	Poly (A)+ RNA-binding protein, abundant mRNP-component protein that binds mRNA and is required for stability of many mRNAs; component of glucose deprivation induced stress granules, involved in P-body-dependent granule assembly
YLR389C	STE23		1.00508	0.919748	0.92797	0.970021	0.988588	0.948996	-0.0755266	Verified	Metalloprotease involved, with homolog Axl1p, in N-terminal processing of pro-a-factor to the mature form; expressed in both haploids and diploids; member of the insulin-degrading enzyme family
YBR199W	KTR4		0.993283	0.962467	0.947328	0.945619	0.950713	0.949021	-0.0754887	Verified	Putative mannosyltransferase involved in protein glycosylation; member of the KRE2/MNT1 mannosyltransferase family
YMR054W	STV1		1.05033	0.943393	0.929525	0.954764	0.965	0.949079	-0.0754006	Verified	Subunit a of the vacuolar-ATPase V0 domain, one of two isoforms (Stv1p and Vph1p); Stv1p is located in V-ATPase complexes of the Golgi and endosomes while Vph1p is located in V-ATPase complexes of the vacuole
YDR127W	ARO1		0.99756	0.805387	0.932474	0.965778	0.970756	0.949126	-0.0753286	Verified	Pentafunctional arom protein, catalyzes steps 2 through 6 in the biosynthesis of chorismate, which is a precursor to aromatic amino acids
YNR039C	ZRG17		1.01923	0.939113	0.936513	0.959209	0.965495	0.949161	-0.0752751	Verified	Endoplasmic reticulum protein of unknown function, transcription is induced under conditions of zinc deficiency; mutant phenotype suggests a role in uptake of zinc
YCR060W	TAH1		1.02788	0.982382	0.900296	0.945313	0.953174	0.949244	-0.0751492	Verified	HSP90 cofactor; interacts with Hsp82p, Pih1p, Rvb1 and Rvb2, contains a single TPR domain with at least two TPR motifs
YMR280C	CAT8	MSP8|DIL1	1.01805	0.931129	0.897156	0.967811	0.986611	0.94947	-0.0748055	Verified	Zinc cluster transcriptional activator necessary for derepression of a variety of genes under non-fermentative growth conditions, active after diauxic shift, binds carbon source responsive elements
YPL084W	BRO1	NPI3|ASI6|VPS31|LPF2	0.977603	0.919588	0.937699	0.983134	0.96141	0.949554	-0.0746776	Verified	Cytoplasmic class E vacuolar protein sorting (VPS) factor that coordinates deubiquitination in the multivesicular body (MVB) pathway by recruiting Doa4p to endosomes
YJL030W	MAD2		1.05812	0.979391	1.00712	0.912249	0.919749	0.94957	-0.0746544	Verified	Component of the spindle-assembly checkpoint complex, which delays the onset of anaphase in cells with defects in mitotic spindle assembly; forms a complex with Mad1p
YER001W	MNN1		1.00783	0.945664	0.92909	0.953499	0.960631	0.949582	-0.0746361	Verified	Alpha-1,3-mannosyltransferase, integral membrane glycoprotein of the Golgi complex, required for addition of alpha1,3-mannose linkages to N-linked and O-linked oligosaccharides, one of five S. cerevisiae proteins of the MNN1 family
YOR298C-A	MBF1	SUF13	1.03308	0.946428	0.912775	0.952782	0.966587	0.949605	-0.0746006	Verified	Transcriptional coactivator that bridges the DNA-binding region of Gcn4p and TATA-binding protein Spt15p; suppressor of frameshift mutations
YMR202W	ERG2	END11	0.954249	1.02011	0.934586	0.964653	0.852041	0.94962	-0.0745781	Verified	C-8 sterol isomerase, catalyzes the isomerization of the delta-8 double bond to the delta-7 position at an intermediate step in ergosterol biosynthesis
YNL037C	IDH1		1.01576	0.938535	0.928905	0.960822	1.00389	0.949678	-0.074489	Verified	Subunit of mitochondrial NAD(+)-dependent isocitrate dehydrogenase, which catalyzes the oxidation of isocitrate to alpha-ketoglutarate in the TCA cycle
YNL089C	YNL089C		1.02296	0.954452	0.941894	0.944912	0.965075	0.949682	-0.074484	Dubious	Dubious open reading frame unlikely to encode a functional protein; almost completely overlaps YNL090W/RHO2 which encodes a small GTPase of the Rho/Rac subfamily of Ras-like proteins
YPL221W	FLC1	BOP1|HUF1	1.01466	0.87834	0.942958	0.969503	0.956672	0.949815	-0.074282	Verified	Putative FAD transporter; required for uptake of FAD into endoplasmic reticulum; involved in cell wall maintenance
YLR326W	YLR326W		1.04823	0.902922	0.945176	0.954519	0.972391	0.949847	-0.0742323	Uncharacterized	Putative protein of unknown function, predicted to be palmitoylated
YOR291W	YPK9		1.02709	0.975072	0.933992	0.922576	0.965734	0.949863	-0.0742091	Verified	Vacuolar protein with a possible role in sequestering heavy metals; has similarity to the type V P-type ATPase Spf1p; homolog of human ATP13A2 (PARK9), mutations in which are associated with Parkinson disease and Kufor-Rakeb syndrome
YGR281W	YOR1	YRS1	1.00467	0.957265	0.894634	0.942584	0.968838	0.949925	-0.0741152	Verified	Plasma membrane ATP-binding cassette (ABC) transporter, multidrug transporter mediates export of many different organic anions including oligomycin; similar to human cystic fibrosis transmembrane receptor (CFTR)
YMR035W	IMP2		0.90377	0.786793	0.934722	1.01244	0.965248	0.949985	-0.0740228	Verified	Catalytic subunit of the mitochondrial inner membrane peptidase complex, required for maturation of mitochondrial proteins of the intermembrane space; complex contains Imp1p and Imp2p (both catalytic subunits), and Som1p
YMR037C	MSN2		0.998515	0.9184	0.976588	0.967689	0.932286	0.949987	-0.0740198	Verified	Transcriptional activator related to Msn4p; activated in stress conditions, which results in translocation from the cytoplasm to the nucleus; binds DNA at stress response elements of responsive genes, inducing gene expression
YMR156C	TPP1		1.0061	0.933688	0.957923	0.946319	0.95394	0.950129	-0.0738042	Verified	DNA 3'-phosphatase that functions in repair of endogenous damage of double-stranded DNA, activity is specific for removal of 3' phosphates at strand breaks; has similarity to the l-2-haloacid dehalogenase superfamily
YDR009W	GAL3		1.02055	0.973949	0.937888	0.94394	0.956324	0.950132	-0.0737995	Verified	Transcriptional regulator involved in activation of the GAL genes in response to galactose; forms a complex with Gal80p to relieve Gal80p inhibition of Gal4p; binds galactose and ATP but does not have galactokinase activity
YBL068W	PRS4		1.01485	0.936441	0.921672	0.96383	0.995604	0.950135	-0.0737953	Verified	5-phospho-ribosyl-1(alpha)-pyrophosphate synthetase, synthesizes PRPP, which is required for nucleotide, histidine, and tryptophan biosynthesis; one of five related enzymes, which are active as heteromultimeric complexes
YMR124W	YMR124W		1.02223	0.909573	0.979604	0.949164	0.951124	0.950144	-0.0737817	Uncharacterized	Protein of unknown function; GFP-fusion protein localizes to the cell periphery, cytoplasm, bud, and bud neck; interacts with Crm1p in two-hybrid assay; YMR124W is not an essential gene; predicted to have a role in organelle organization
YCL030C	HIS4		1.0152	0.933785	0.963873	0.936776	0.984159	0.950324	-0.0735081	Verified	Multifunctional enzyme containing phosphoribosyl-ATP pyrophosphatase, phosphoribosyl-AMP cyclohydrolase, and histidinol dehydrogenase activities; catalyzes the second, third, ninth and tenth steps in histidine biosynthesis
YLR351C	NIT3		1.02388	0.933666	0.909886	0.96722	1.00311	0.950443	-0.0733284	Verified	Nit protein, one of two proteins in S. cerevisiae with similarity to the Nit domain of NitFhit from fly and worm and to the mouse and human Nit protein which interacts with the Fhit tumor suppressor; nitrilase superfamily member
YGR070W	ROM1	SKC1	1.08017	0.948643	0.951677	0.989343	0.949566	0.950621	-0.0730577	Verified	GDP/GTP exchange protein (GEP) for Rho1p; mutations are synthetically lethal with mutations in rom2, which also encodes a GEP
YEL041W	YEF1		1.04058	0.92863	0.948106	0.953149	0.993619	0.950628	-0.0730477	Verified	ATP-NADH kinase; phosphorylates both NAD and NADH; homooctameric structure consisting of 60-kDa subunits; sequence similarity to Utr1p and Pos5p; overexpression complements certain pos5 phenotypes
YLR250W	SSP120		1.02941	0.945963	0.93375	0.965547	0.955313	0.950638	-0.0730316	Verified	Protein of unknown function; green fluorescent protein (GFP)-fusion protein localizes to the cytoplasm in a punctate pattern
YML008C	ERG6	VID1|SED6|LIS1|ISE1	0.923217	1.03226	0.933207	0.968318	0.91933	0.950762	-0.0728436	Verified	Delta(24)-sterol C-methyltransferase, converts zymosterol to fecosterol in the ergosterol biosynthetic pathway by methylating position C-24; localized to both lipid particles and mitochondrial outer membrane
YML053C	YML053C		1.01965	0.899382	0.947322	0.954236	0.956574	0.950779	-0.0728184	Uncharacterized	Putative protein of unknown function; green fluorescent protein (GFP)-fusion protein localizes to the cytoplasm and the nucleus; overexpression causes a cell cycle delay or arrest; YML053C is not an essential gene
YPL207W	TYW1		1.0336	0.946511	0.950193	0.967311	0.951819	0.951006	-0.0724738	Verified	Protein required for the synthesis of wybutosine, a modified guanosine found at the 3'-position adjacent to the anticodon of phenylalanine tRNA which supports reading frame maintenance by stabilizing codon-anticodon interactions
YHR132W-A	IGO2		1.04447	1.03441	0.951576	0.950703	0.912853	0.95114	-0.0722708	Verified	Protein required for initiation of G0 program; prevents degradation of nutrient-regulated mRNAs via the 5'-3' mRNA decay pathway; phosphorylated by Rim15p; GFP protein localizes to the cytoplasm and nucleus; similar to Igo1p
YGR023W	MTL1		1.05882	0.933918	0.955645	0.946733	0.973676	0.951189	-0.0721954	Verified	Putative plasma membrane sensor, involved in cell integrity signaling and stress response during glucose starvation and oxidative stress; has structural and functional similarity to Mid2p
YKL075C	YKL075C		0.998944	0.960903	0.941631	0.941843	0.960556	0.951199	-0.0721802	Uncharacterized	Putative protein of unknown function; green fluorescent protein (GFP)-fusion protein localizes to the cytoplasm; proposed to be involved in resistance to streptozotocin and camptothecin
YJL048C	UBX6	CUI2	1.06529	0.952439	0.950027	0.962677	0.948408	0.951233	-0.0721294	Verified	UBX (ubiquitin regulatory X) domain-containing protein that interacts with Cdc48p, transcription is repressed when cells are grown in media containing inositol and choline
YOR275C	RIM20		0.917047	0.922674	1.01807	0.965189	0.937428	0.951308	-0.0720151	Verified	Protein involved in proteolytic activation of Rim101p in response to alkaline pH; PalA/AIP1/Alix family member; interaction with the ESCRT-III subunit Snf7p suggests a relationship between pH response and multivesicular body formation
YMR305C	SCW10		1.01537	0.935963	0.9215	0.966836	0.971683	0.9514	-0.0718766	Verified	Cell wall protein with similarity to glucanases; may play a role in conjugation during mating based on mutant phenotype and its regulation by Ste12p
YDL203C	ACK1		1.04606	0.987793	0.950241	0.931875	0.952637	0.951439	-0.0718172	Verified	Protein that functions upstream of Pkc1p in the cell wall integrity pathway; GFP-fusion protein expression is induced in response to the DNA-damaging agent MMS; non-tagged Ack1p is detected in purified mitochondria
YFR018C	YFR018C		1.04302	0.923121	0.972086	0.964292	0.938608	0.95145	-0.0718003	Uncharacterized	Putative protein of unknown function
YIL055C	YIL055C		1.05893	1.04421	0.996373	0.896466	0.90657	0.951471	-0.0717678	Uncharacterized	Putative protein of unknown function
YKL212W	SAC1	RSD1	0.992867	0.939964	0.934879	0.973305	0.963123	0.951543	-0.0716587	Verified	Phosphatidylinositol phosphate (PtdInsP) phosphatase involved in hydrolysis of PtdIns[4]P; transmembrane protein localizes to ER and Golgi; involved in protein trafficking and processing, secretion, and cell wall maintenance
YBR137W	YBR137W		1.07794	0.948049	0.955261	0.964099	0.943672	0.951655	-0.0714894	Verified	Protein of unknown function; localized to the cytoplasm; binds to Replication Protein A (RPA); also interacts with Sgt2p; YBR137W is not an essential gene
YBR296C	PHO89	ITN1	1.03526	0.943926	0.940127	0.95948	1.02033	0.951703	-0.0714165	Verified	Na+/Pi cotransporter, active in early growth phase; similar to phosphate transporters of Neurospora crassa; transcription regulated by inorganic phosphate concentrations and Pho4p
YIL156W	UBP7		1.00797	0.930958	0.894947	0.972496	0.974396	0.951727	-0.0713799	Verified	Ubiquitin-specific protease that cleaves ubiquitin-protein fusions
YKL130C	SHE2		0.988387	0.873515	0.945696	0.959258	0.957787	0.951741	-0.0713584	Verified	RNA-binding protein that binds specific mRNAs and interacts with She3p; part of the mRNA localization machinery that restricts accumulation of certain proteins to the bud
YFR039C	YFR039C		1.00904	0.952273	0.951271	0.937648	0.962199	0.951772	-0.0713127	Uncharacterized	Putative protein of unknown function; may be involved in response to high salt and changes in carbon source; deletion mutant has decreased spore survival in Drosophila feces
YLR309C	IMH1	SYS3	0.99208	0.941134	0.934826	0.962803	0.968235	0.951969	-0.0710142	Verified	Protein involved in vesicular transport, mediates transport between an endosomal compartment and the Golgi, contains a Golgi-localization (GRIP) domain that interacts with activated Arl1p-GTP to localize Imh1p to the Golgi
YNL229C	URE2	[URE3]	0.86408	0.869238	0.928011	0.985434	0.976019	0.952015	-0.0709435	Verified	Nitrogen catabolite repression transcriptional regulator that acts by inhibition of GLN3 transcription in good nitrogen source; has glutathione peroxidase activity and can mutate to acquire GST activity; altered form creates [URE3] prion
YLR290C	YLR290C		1.06075	0.947673	0.956618	0.946415	0.956375	0.952024	-0.0709305	Uncharacterized	Putative protein of unknown function; the authentic, non-tagged protein is detected in highly purified mitochondria in high-throughput studies; YLR290C is not an essential gene
YHR138C	YHR138C		1.03936	0.950957	0.91098	0.964442	0.953195	0.952076	-0.0708515	Uncharacterized	Putative protein of unknown function; has similarity to Pbi2p; double null mutant lacking Pbi2p and Yhr138p exhibits highly fragmented vacuoles
YIL146C	ATG32	ECM37	1.02521	0.924552	0.968835	0.935725	0.969909	0.95228	-0.0705421	Verified	Mitochondrial-anchored transmembrane receptor that interacts with the autophagy adaptor protein, Atg11p, and is essential for mitophagy, the selective vacuolar degradation of mitochondria in response to starvation
YNL266W	YNL266W		1.00789	0.955707	0.945334	0.949027	0.98144	0.952367	-0.0704103	Dubious	Dubious open reading frame unlikely to encode a protein, based on available experimental and comparative sequence data; partially overlaps the verified ORF IST1/YNL265C
YCR067C	SED4		1.02534	0.939564	0.91234	0.968441	0.965258	0.952411	-0.0703433	Verified	Integral endoplasmic reticulum membrane protein that stimulates Sar1p GTPase activity; involved in COPII vesicle budding through disassociation of coat proteins from membranes onto liposomes; binds Sec16p; similar to Sec12p
YNR028W	CPR8		1.01166	0.950194	0.954762	0.947943	0.979433	0.952478	-0.0702426	Verified	Peptidyl-prolyl cis-trans isomerase (cyclophilin), catalyzes the cis-trans isomerization of peptide bonds N-terminal to proline residues; similarity to Cpr4p suggests a potential role in the secretory pathway
YML089C	YML089C		1.01221	0.889145	0.943504	0.961612	1.00481	0.952558	-0.0701212	Dubious	Dubious open reading frame unlikely to encode a functional protein, based on available experimental and comparative sequence data; expression induced by calcium shortage
YNL090W	RHO2		1.02795	0.91514	0.967355	0.957053	0.948334	0.952694	-0.0699154	Verified	Non-essential small GTPase of the Rho/Rac subfamily of Ras-like proteins, involved in the establishment of cell polarity and in microtubule assembly
YPL070W	MUK1		1.03693	0.960425	0.932614	0.945082	0.964195	0.952754	-0.0698251	Verified	Cytoplasmic protein of unknown function containing a Vps9 domain; computational analysis of large-scale protein-protein interaction data suggests a possible role in transcriptional regulation
YCR092C	MSH3		1.02677	0.950701	0.954866	0.946807	0.987513	0.952783	-0.0697798	Verified	Mismatch repair protein, forms dimers with Msh2p that mediate repair of insertion or deletion mutations and removal of nonhomologous DNA ends, contains a PCNA (Pol30p) binding motif required for genome stability
YFR007W	YFH7	AIM12	0.998519	0.879365	0.955128	0.950756	0.991965	0.952942	-0.0695399	Verified	Putative kinase with similarity to the phosphoribulokinase/uridine kinase/bacterial pantothenate kinase (PRK/URK/PANK) subfamily of P-loop kinases
YHR171W	ATG7	APG11|APG7|CVT2	1.0774	0.953737	0.925777	0.952168	0.974824	0.952953	-0.0695237	Verified	Autophagy-related protein and dual specificity member of the E1 family of ubiquitin-activating enzymes; mediates the conjugation of Atg12p with Atg5p and Atg8p with phosphatidylethanolamine, required steps in autophagosome formation
YKL204W	EAP1		0.914895	0.942741	0.971652	0.934224	0.963458	0.953099	-0.0693016	Verified	eIF4E-associated protein, competes with eIF4G for binding to eIF4E; inhibits cap-dependent translation; functions independently of eIF4E to maintain genetic stability; plays a role in cell growth, implicated in the TOR signaling cascade
YGR146C	ECL1		1.03212	0.951773	0.99587	0.954449	0.943461	0.953111	-0.0692843	Verified	Protein of unknown function, affects chronological lifespan; induced by iron homeostasis transcription factor Aft2p; multicopy suppressor of temperature sensitive hsf1 mutant; induced by treatment with 8-methoxypsoralen and UVA irradiation
YMR172C-A	YMR172C-A		0.986079	0.935109	0.944542	0.961789	0.969882	0.953165	-0.0692014	Dubious	Dubious open reading frame unlikely to encode a protein, based on available experimental and comparative sequence data
YDR143C	SAN1		1.02776	0.867301	0.93693	0.96961	0.970396	0.95327	-0.069043	Verified	Ubiquitin-protein ligase, involved in the proteasome-dependent degradation of aberrant nuclear proteins; contains intrinsically disordered regions that contribute to substrate recognition
YNR062C	YNR062C		1.00318	0.936287	0.943351	0.971331	0.96328	0.953315	-0.0689744	Uncharacterized	Putative membrane protein of unknown function
YPL017C	IRC15		1.03492	0.946285	0.941775	0.960441	0.982721	0.953363	-0.0689027	Verified	Microtubule associated protein; regulates microtubule dynamics; required for accurate meiotic chromosome segregation; null mutant displays large budded cells due to delayed mitotic progression, increased levels of spontaneous Rad52 foci
YNR050C	LYS9	LYS13	1.03146	0.950115	0.995678	0.945292	0.956661	0.953388	-0.0688647	Verified	Saccharopine dehydrogenase (NADP+, L-glutamate-forming); catalyzes the formation of saccharopine from alpha-aminoadipate 6-semialdehyde, the seventh step in lysine biosynthesis pathway; exhibits genetic and physical interactions with TRM112
YNL223W	ATG4	AUT2|APG4	1.02727	0.96426	0.937533	0.955406	0.95144	0.953423	-0.0688111	Verified	Conserved cysteine protease required for autophagy; cleaves Atg8p to a form required for autophagosome and Cvt vesicle generation
YIL020C	HIS6		1.01113	0.894622	0.941249	0.975102	0.965887	0.953568	-0.0685927	Verified	Phosphoribosyl-5-amino-1-phosphoribosyl-4-imidazolecarboxiamide isomerase, catalyzes the fourth step in histidine biosynthesis; mutations cause histidine auxotrophy and sensitivity to Cu, Co, and Ni salts
YOR138C	RUP1		1.04437	0.944249	0.896376	0.97881	0.962909	0.953579	-0.0685759	Verified	Protein involved in regulation of Rsp5p, which is an essential HECT ubiquitin ligase; has a WW domain consensus motif of PPPSY (residues 131-135) that mediates binding of Rsp5p to Ubp2p; contains an UBA domain
YEL056W	HAT2		1.04463	0.933917	0.952713	0.95446	0.991696	0.953587	-0.0685639	Verified	Subunit of the Hat1p-Hat2p histone acetyltransferase complex; required for high affinity binding of the complex to free histone H4, thereby enhancing Hat1p activity; similar to human RbAp46 and 48; has a role in telomeric silencing
YMR259C	YMR259C		0.994067	0.940157	0.959252	0.947983	0.982779	0.953617	-0.068518	Uncharacterized	Putative protein of unknown function; green fluorescent protein (GFP)-fusion protein localizes to the cytoplasm; YMR259C is not an essential gene
YGR122C-A	YGR122C-A		1.03067	0.929126	0.936957	0.97039	0.974259	0.953674	-0.0684323	Dubious	Dubious open reading frame unlikely to encode a functional protein, similar to YLR334C and YOL106W
YOL046C	YOL046C		1.06781	0.923788	0.95014	0.957437	0.9601	0.953788	-0.0682588	Dubious	Dubious open reading frame unlikely to encode a protein, based on available experimental and comparative sequence data;almost completely overlaps the verified gene PSK2/YOL045W
YBL060W	YEL1		1.05385	0.952325	0.955378	0.976155	0.9473	0.953852	-0.0681628	Verified	Guanine nucleotide exchange factor specific for Arf3p; localized to the bud neck and tip; required for localization of Arf3p to the bud neck and tip
YDR084C	TVP23		1.02094	1.01563	0.937422	0.958572	0.949171	0.953871	-0.0681333	Verified	Integral membrane protein localized to late Golgi vesicles along with the v-SNARE Tlg2p; green fluorescent protein (GFP)-fusion protein localizes to the cytoplasm in a punctate pattern
YLR113W	HOG1	SSK3	1.03067	0.95732	0.90205	0.950509	0.95849	0.953914	-0.0680682	Verified	Mitogen-activated protein kinase involved in osmoregulation via three independent osmosensors; mediates the recruitment and activation of RNA Pol II at Hot1p-dependent promoters; localization regulated by Ptp2p and Ptp3p
YER137C	YER137C		1.00698	0.934084	0.953075	0.954886	0.96248	0.95398	-0.0679687	Uncharacterized	Putative protein of unknown function
YPL246C	RBD2		1.04391	0.955558	0.95266	0.952075	0.993661	0.954109	-0.0677741	Verified	Possible rhomboid protease, has similarity to eukaryotic rhomboid proteases including Pcp1p
YJL013C	MAD3		1.00947	0.957334	0.953162	0.955094	0.946038	0.954128	-0.0677457	Verified	Subunit of the spindle-assembly checkpoint complex, which delays anaphase onset in cells with defects in mitotic spindle assembly; pseudosubstrate inhibitor of APC(Cdc20), the anaphase promoting complex involved in securin (Pds1p) turnover
YAL027W	SAW1		1.0617	1.00535	0.956875	0.932028	0.951456	0.954166	-0.0676883	Verified	Protein involved in Rad1p/Rad10p-dependent removal of 3'-nonhomologous tails during double-strand break repair via single-strand annealing; green fluorescent protein (GFP)-fusion protein localizes to the nucleus
YLR219W	MSC3		1.01593	0.93851	0.963525	0.945015	0.967484	0.95427	-0.0675306	Verified	Protein of unknown function, green fluorescent protein (GFP)-fusion protein localizes to the cell periphery; msc3 mutants are defective in directing meiotic recombination events to homologous chromatids; potential Cdc28p substrate
YDR483W	KRE2	MNT1	1.00488	0.941872	0.922469	0.966689	0.98175	0.95428	-0.0675152	Verified	Alpha1,2-mannosyltransferase of the Golgi involved in protein mannosylation
YMR247C	LTN1	LTN1	1.001	0.927904	0.951554	0.99943	0.957077	0.954315	-0.0674621	Verified	RING domain E3 ubiquitin ligase; involved in the ubiquitin-mediated degradation of non-stop proteins; functional connections to chromatin modification; nuclear protein that also co-localizes with ribosomes; homolog of mouse listerin
YGL262W	YGL262W		1.01759	0.945224	0.987958	0.941354	0.963666	0.954445	-0.0672662	Uncharacterized	Putative protein of unknown function; null mutant displays elevated sensitivity to expression of a mutant huntingtin fragment or of alpha-synuclein; YGL262W is not an essential gene
YKR029C	SET3		0.91316	0.990864	0.956239	0.952697	0.934913	0.954468	-0.0672312	Verified	Defining member of the SET3 histone deacetylase complex which is a meiosis-specific repressor of sporulation genes; necessary for efficient transcription by RNAPII; one of two yeast proteins that contains both SET and PHD domains
YLR405W	DUS4		1.01845	0.944963	0.963425	0.972172	0.945725	0.954575	-0.0670701	Verified	Dihydrouridine synthase, member of a widespread family of conserved proteins including Smm1p, Dus1p, and Dus3p
YMR075C-A	YMR075C-A		0.990697	0.969306	0.979798	0.928686	0.939941	0.954623	-0.0669964	Dubious	Dubious open reading frame unlikely to encode a protein, based on available experimental and comparative sequence data; completely overlaps the verified ORF RCO1/YMR075W
YOR307C	SLY41		1.01851	0.905998	0.967924	0.974963	0.941469	0.954696	-0.0668863	Verified	Protein involved in ER-to-Golgi transport
YDR059C	UBC5		1.02367	0.975896	0.929575	0.955885	0.953684	0.954785	-0.0667526	Verified	Ubiquitin-conjugating enzyme that mediates selective degradation of short-lived, abnormal, or excess proteins, including histone H3; central component of the cellular stress response; expression is heat inducible
YCR048W	ARE1	SAT2	1.02783	0.955981	0.952392	0.954094	0.955573	0.954834	-0.0666789	Verified	Acyl-CoA:sterol acyltransferase, isozyme of Are2p; endoplasmic reticulum enzyme that contributes the major sterol esterification activity in the absence of oxygen
YMR162C	DNF3		1.05195	0.979931	0.947076	0.962699	0.939855	0.954888	-0.0665973	Verified	Aminophospholipid translocase (flippase) that maintains membrane lipid asymmetry in post-Golgi secretory vesicles; localizes to the trans-Golgi network; likely involved in protein transport; type 4 P-type ATPase
YLR435W	TSR2		0.769022	0.963952	0.899861	0.946032	0.991485	0.954992	-0.0664393	Verified	Protein with a potential role in pre-rRNA processing
YOR195W	SLK19		1.01843	0.96041	0.963529	0.943707	0.95006	0.955235	-0.0660725	Verified	Kinetochore-associated protein required for normal segregation of chromosomes in meiosis and mitosis; component of the FEAR regulatory network, which promotes Cdc14p release from the nucleolus during anaphase; potential Cdc28p substrate
YLR254C	NDL1		1.02756	0.928005	0.955474	0.958334	0.95506	0.955267	-0.0660239	Verified	Homolog of nuclear distribution factor NudE, NUDEL; interacts with Pac1p and regulates dynein targeting to microtubule plus ends
YER166W	DNF1		1.03582	0.973308	0.962876	0.935843	0.947734	0.955305	-0.0659662	Verified	Aminophospholipid translocase (flippase) that localizes primarily to the plasma membrane; contributes to endocytosis, protein transport and cell polarity; type 4 P-type ATPase
YLR092W	SUL2		1.01022	1.00566	0.905072	0.897596	1.01522	0.955366	-0.0658741	Verified	High affinity sulfate permease; sulfate uptake is mediated by specific sulfate transporters Sul1p and Sul2p, which control the concentration of endogenous activated sulfate intermediates
YGR199W	PMT6		0.995072	0.93803	0.969969	0.951939	0.958867	0.955403	-0.0658188	Verified	Protein O-mannosyltransferase, transfers mannose from dolichyl phosphate-D-mannose to protein serine/threonine residues of secretory proteins; reaction is essential for cell wall rigidity; member of a family of mannosyltransferases
YDL006W	PTC1	TPD1|KCS2|CWH47	0.89349	0.944317	0.970916	0.963673	0.947251	0.955462	-0.0657291	Verified	Type 2C protein phosphatase (PP2C); dephosphorylates Hog1p, inactivating osmosensing MAPK cascade; involved in Fus3p activation during pheromone response; deletion affects precursor tRNA splicing, mitochondrial inheritance, and sporulation
YPL174C	NIP100	PAC13	0.979297	1.00559	0.979239	0.909991	0.931702	0.95547	-0.065717	Verified	Large subunit of the dynactin complex, which is involved in partitioning the mitotic spindle between mother and daughter cells; putative ortholog of mammalian p150(glued)
YGL156W	AMS1		1.03496	0.924612	0.962538	0.977675	0.948482	0.95551	-0.0656568	Verified	Vacuolar alpha mannosidase, involved in free oligosaccharide (fOS) degradation; delivered to the vacuole in a novel pathway separate from the secretory pathway
YCR043C	YCR043C		1.03566	0.958145	0.932792	0.953597	0.957478	0.955538	-0.0656154	Uncharacterized	Putative protein of unknown function; green fluorescent protein (GFP)-fusion protein localizes to the Golgi apparatus; YCR043C is not an essential gene
YDR119W	VBA4		1.01117	0.987648	0.947013	0.958708	0.952419	0.955563	-0.0655765	Uncharacterized	Protein of unknown function with proposed role as a basic amino acid permease based on phylogeny; GFP-fusion protein localizes to vacuolar membrane; physical interaction with Atg27p suggests a possible role in autophagy; non-essential gene
YBR021W	FUR4		1.02283	0.879216	0.925786	0.98539	1.03767	0.955588	-0.0655386	Verified	Uracil permease, localized to the plasma membrane; expression is tightly regulated by uracil levels and environmental cues
YHR038W	RRF1	FIL1|KIM4	0.974672	0.93568	0.975571	0.928064	0.995076	0.955626	-0.0654826	Verified	Mitochondrial ribosome recycling factor, essential for mitochondrial protein synthesis and for the maintenance of the respiratory function of mitochondria
YOR059C	YOR059C	YOR29-10	1.00747	0.929089	0.947465	0.963851	0.975001	0.955658	-0.0654337	Uncharacterized	Lipid particle protein of unknown function; contains a putative lipase serine active site; induced by transcription factor RPN4
YML070W	DAK1		1.04437	0.925439	0.939095	0.972224	0.974542	0.95566	-0.0654314	Verified	Dihydroxyacetone kinase, required for detoxification of dihydroxyacetone (DHA); involved in stress adaptation
YOR377W	ATF1		1.03976	0.917948	0.968596	0.943001	0.995166	0.955799	-0.0652212	Verified	Alcohol acetyltransferase with potential roles in lipid and sterol metabolism; responsible for the major part of volatile acetate ester production during fermentation
YER086W	ILV1	ISO1	0.9957	0.933679	0.910138	0.985727	0.978022	0.95585	-0.0651433	Verified	Threonine deaminase, catalyzes the first step in isoleucine biosynthesis; expression is under general amino acid control; ILV1 locus exhibits highly positioned nucleosomes whose organization is independent of known ILV1 regulation
YCR030C	SYP1	YCR029C-A	1.01428	0.944698	0.94746	0.987171	0.964291	0.955875	-0.0651056	Verified	Protein of unknown function that is involved in endocytic site formation; may regulate assembly and disassembly of the septin ring; colocalizes and interacts with septin subunits; potential role in actin cytoskeletal organization
YDR307W	YDR307W		1.01412	0.901879	0.977638	0.934117	0.986496	0.955878	-0.0651023	Uncharacterized	Putative protein of unknown function
YKR046C	PET10		1.04319	0.926293	0.95393	0.957995	0.961732	0.955963	-0.064974	Verified	Protein of unknown function that co-purifies with lipid particles; expression pattern suggests a role in respiratory growth; computational analysis of large-scale protein-protein interaction data suggests a role in ATP/ADP exchange
YOL055C	THI20		1.00617	0.904881	0.942218	0.969774	0.975667	0.955996	-0.0649241	Verified	Multifunctional protein with hydroxymethylpyrimidine phosphate (HMP-P) kinase and thiaminase activities; involved in thiamine biosynthesis and degradation; in a gene family with THI21 and THI22; HMP-P kinase activity redundant with Thi21p
YMR174C	PAI3	IA3	0.997916	0.917359	0.961473	0.950566	0.980105	0.95602	-0.064888	Verified	Cytoplasmic proteinase A (Pep4p) inhibitor, dependent on Pbs2p and Hog1p protein kinases for osmotic induction; intrinsically unstructured, N-terminal half becomes ordered in the active site of proteinase A upon contact
YKR056W	TRM2	RNC1|NUD1|NUC2	1.06739	0.945374	0.937084	0.975284	0.967064	0.956219	-0.0645867	Verified	tRNA methyltransferase, 5-methylates the uridine residue at position 54 of tRNAs and may also have a role in tRNA stabilization or maturation; endo-exonuclease with a role in DNA repair
YLR414C	PUN1		0.985446	0.983502	0.944702	0.967833	0.777923	0.956267	-0.0645139	Uncharacterized	Putative protein of unknown function; localizes to bud and cytoplasm; co-localizes with Sur7p in punctate patches in the plasma membrane; null mutant displays decreased thermotolerance; transcription induced on cell wall damage
YPR097W	YPR097W		1.00944	0.92436	0.967704	0.965761	0.946819	0.95629	-0.0644803	Verified	Protein that contains a Phox homology (PX) domain and binds phosphoinositides; the authentic, non-tagged protein is detected in highly purified mitochondria in high-throughput studies
YDL019C	OSH2		1.01194	0.95046	0.950913	0.961795	0.966733	0.956354	-0.0643839	Verified	Member of an oxysterol-binding protein family with seven members in S. cerevisiae; family members have overlapping, redundant functions in sterol metabolism and collectively perform a function essential for viability
YCL075W	YCL075W	NA	1.0133	0.908255	0.939134	0.973764	0.982663	0.956449	-0.0642402	NA	NA
YKL047W	YKL047W		1.06324	0.973256	0.931037	0.962892	0.950033	0.956463	-0.0642194	Uncharacterized	Putative protein of unknown function, predicted to be palmitoylated; green fluorescent protein (GFP)-fusion protein localizes to the cytoplasm
YPR009W	SUT2		1.01642	0.965262	0.977807	0.931873	0.947866	0.956564	-0.0640665	Verified	Putative transcription factor; multicopy suppressor of mutations that cause low activity of the cAMP/protein kinase A pathway; highly similar to Sut1p
YIR038C	GTT1		1.03498	0.939669	0.913154	0.9735	0.981831	0.956585	-0.0640353	Verified	ER associated glutathione S-transferase capable of homodimerization; expression induced during the diauxic shift and throughout stationary phase; functional overlap with Gtt2p, Grx1p, and Grx2p
YDR387C	YDR387C		1.01786	0.961833	0.95325	0.96011	0.936659	0.95668	-0.0638915	Uncharacterized	Putative transporter, member of the sugar porter family; YDR387C is not an essential gene
YMR283C	RIT1	initiator methionine tRNA 2'-O-ribosyl phosphate transferase	0.990753	0.9209	0.938965	0.974454	0.977708	0.95671	-0.0638467	Verified	2'-O-ribosyl phosphate transferase, modifies the initiator methionine tRNA at position 64 to distinguish it from elongator methionine tRNA
YKL081W	TEF4	EFC1	0.963251	0.95574	0.945918	0.961669	0.957812	0.956776	-0.0637469	Verified	Gamma subunit of translational elongation factor eEF1B, stimulates the binding of aminoacyl-tRNA (AA-tRNA) to ribosomes by releasing eEF1A (Tef1p/Tef2p) from the ribosomal complex
YNL328C	MDJ2		0.996218	0.92532	0.945016	0.968747	0.988593	0.956881	-0.063588	Verified	Constituent of the mitochondrial import motor associated with the presequence translocase; function overlaps with that of Pam18p; stimulates the ATPase activity of Ssc1p to drive mitochondrial import; contains a J domain
YFL031W	HAC1	IRE15|ERN4	1.00431	0.931739	0.929746	0.982039	0.982415	0.956889	-0.0635766	Verified	Basic leucine zipper (bZIP) transcription factor (ATF/CREB1 homolog) that regulates the unfolded protein response, via UPRE binding, and membrane biogenesis; ER stress-induced splicing pathway facilitates efficient Hac1p synthesis
YNL012W	SPO1		0.998957	0.959607	0.929025	0.962549	0.954208	0.956908	-0.0635482	Verified	Meiosis-specific prospore protein; required for meiotic spindle pole body duplication and separation; required to produce bending force necessary for proper prospore membrane assembly during sporulation; has similarity to phospholipase B
YLR394W	CST9	ZIP3	1.0198	0.939909	0.946129	0.967962	0.972119	0.957045	-0.0633406	Verified	SUMO E3 ligase; required for synaptonemal complex formation; localizes to synapsis initiation sites on meiotic chromosomes; potential Cdc28p substrate
YBR146W	MRPS9		1.019	0.98216	0.954968	0.959331	0.918729	0.957149	-0.063184	Verified	Mitochondrial ribosomal protein of the small subunit
YHR075C	PPE1	YmS2|MRPS2	1.06937	0.978229	0.902007	0.959083	0.9555	0.957292	-0.0629694	Verified	Protein with carboxyl methyl esterase activity that may have a role in demethylation of the phosphoprotein phosphatase catalytic subunit; also identified as a small subunit mitochondrial ribosomal protein
YAR027W	UIP3		0.973179	0.908925	0.921858	0.992897	0.994142	0.957377	-0.0628403	Verified	Putative integral membrane protein of unknown function; interacts with Ulp1p at the nuclear periphery; member of DUP240 gene family
YNL249C	MPA43		1.02438	0.953424	0.967833	0.945059	0.961353	0.957388	-0.0628242	Verified	Putative protein of unknown function; the authentic, non-tagged protein is detected in highly purified mitochondria in high-throughput studies
YLR381W	CTF3	CHL3	1.00786	0.974826	0.95394	0.96084	0.944954	0.95739	-0.0628212	Verified	Outer kinetochore protein that forms a complex with Mcm16p and Mcm22p; may bind the kinetochore to spindle microtubules
YBL051C	PIN4	MDT1	0.994814	0.951348	0.943402	0.991364	0.963449	0.957399	-0.0628084	Verified	Protein involved in G2/M phase progression and response to DNA damage, interacts with Rad53p; contains an RNA recognition motif, a nuclear localization signal, and several SQ/TQ cluster domains; hyperphosphorylated in response to DNA damage
YEL001C	IRC22		1.02017	0.848826	0.946519	0.978594	0.968425	0.957472	-0.0626983	Verified	Putative protein of unknown function; green fluorescent protein (GFP)-fusion localizes to the ER; YEL001C is non-essential; null mutant displays increased levels of spontaneous Rad52p foci
YJR146W	YJR146W		1.05131	0.90958	0.948182	0.966787	1.00173	0.957485	-0.0626786	Dubious	Dubious open reading frame unlikely to encode a protein, based on available experimental and comparative sequence data; partially overlaps the verified gene HMS2
YOR105W	YOR105W		0.991674	0.959203	0.918371	0.95596	0.95965	0.957581	-0.0625328	Dubious	Dubious open reading frame unlikely to encode a functional protein, based on available experimental and comparative sequence data
YNL140C	YNL140C		1.03819	1.02079	0.925654	0.891385	0.989627	0.95764	-0.0624444	Dubious	Dubious open reading frame unlikely to encode a protein, based on available experimental and comparative sequence data; partially overlaps the verified gene THO2/YNL139C
YBR111C	YSA1	RMA2	1.03348	0.989362	0.953246	0.957722	0.957571	0.957647	-0.0624348	Verified	Nudix hydrolase family member with ADP-ribose pyrophosphatase activity; shown to metabolize O-acetyl-ADP-ribose to AMP and acetylated ribose 5'-phosphate
YPR158W	CUR1		1.00714	0.956493	0.956016	0.958836	0.992942	0.957665	-0.0624074	Verified	Protein of unknown function involved in destabilization of [URE3] prions; similar in sequence to Btn2p
YMR118C	YMR118C		1.01442	0.957737	0.958173	0.944623	0.999144	0.957955	-0.0619708	Uncharacterized	Protein of unknown function with similarity to succinate dehydrogenase cytochrome b subunit; YMR118C is not an essential gene
YLR265C	NEJ1	LIF2	1.01184	0.929082	0.940679	0.985274	0.97524	0.957959	-0.0619635	Verified	Protein involved in regulation of nonhomologous end joining; interacts with DNA ligase IV components Dnl4p and Lif1p; repressed by MAT heterozygosity; regulates cellular distribution of Lif1p
YKR089C	TGL4	STC1	1.05249	0.933577	0.95301	0.963564	0.962946	0.957978	-0.0619356	Verified	Multifunctional triacylglycerol lipase, steryl ester hydrolase, and Ca2+-independent phospholipase A2; catalyzes acyl-CoA dependent acylation of LPA to PA; required with Tgl3p for timely bud formation; phosphorylated and activated by Cdc28p
YDR424C	DYN2	SLC1	1.04541	0.986419	0.923681	0.953196	0.962801	0.957999	-0.0619046	Verified	Cytoplasmic light chain dynein, microtubule motor protein; proposed to be involved in the assembly of the nuclear pore complex
YOL063C	CRT10	HUS1	1.01407	0.961352	0.962512	0.923058	0.954687	0.958019	-0.0618732	Verified	Protein involved in transcriptional regulation of RNR2 and RNR3; expression of the gene is induced by DNA damage and null mutations confer increased resistance to hydroxyurea; N-terminal region has a leucine repeat and a WD40 repeat
YJL133W	MRS3		1.02219	1.03883	0.885432	0.944704	0.971349	0.958026	-0.0618626	Verified	Iron transporter that mediates Fe2+ transport across the inner mitochondrial membrane; mitochondrial carrier family member, similar to and functionally redundant with Mrs4p; active under low-iron conditions; may transport other cations
YDR511W	ACN9		1.07603	0.946699	0.980773	0.969376	0.937433	0.958037	-0.0618464	Verified	Protein of the mitochondrial intermembrane space, required for acetate utilization and gluconeogenesis; has orthologs in higher eukaryotes
YFL048C	EMP47		1.02674	0.948469	0.973794	0.956072	0.960011	0.958042	-0.0618394	Verified	Integral membrane component of endoplasmic reticulum-derived COPII-coated vesicles, which function in ER to Golgi transport
YGL256W	ADH4	ZRG5|NRC465	1.01413	0.947631	0.963278	0.952868	0.99434	0.958073	-0.0617925	Verified	Alcohol dehydrogenase isoenzyme type IV, dimeric enzyme demonstrated to be zinc-dependent despite sequence similarity to iron-activated alcohol dehydrogenases; transcription is induced in response to zinc deficiency
YML101C	CUE4		1.02871	0.954403	0.957357	0.958904	0.980379	0.95813	-0.061706	Verified	Protein of unknown function; has a CUE domain that binds ubiquitin, which may facilitate intramolecular monoubiquitination
YDR056C	YDR056C		1.04751	0.940694	0.928268	0.975612	0.980122	0.958153	-0.061672	Uncharacterized	Putative protein of unknown function; green fluorescent protein (GFP)-fusion protein localizes to the endoplasmic reticulum; YDR056C is not an essential protein
YDR219C	MFB1		0.941826	0.922573	0.967332	0.949045	0.995839	0.958188	-0.061619	Verified	Mitochondria-associated F-box protein involved in maintenance of normal mitochondrial morphology; interacts with Skp1p through the F-box motif; preferentially localizes to the mother cell during budding
YML115C	VAN1	LDB13|VRG8|VRG7	1.03898	0.892773	1.01499	0.955683	0.960915	0.958299	-0.0614522	Verified	Component of the mannan polymerase I, which contains Van1p and Mnn9p and is involved in the first steps of mannan synthesis; mutants are vanadate-resistant
YOR013W	IRC11		1.01088	0.948128	0.972986	0.950348	0.966252	0.9583	-0.0614506	Dubious	Dubious opening reading frame unlikely to encode a protein, based on available experimental and comparative sequence data; partially overlaps the uncharacterized gene YOR012C; null mutant displays increased levels of spontaneous Rad52 foci
YNR048W	YNR048W	CRF1	1.02347	0.972095	0.978196	0.944511	0.934385	0.958303	-0.0614469	Verified	Protein that interacts specifically in vivo with phospholipid translocase (flippase) Dnf3p; similar to Cdc50p, which is an essential interaction partner of the flippase Drs2p
YBR264C	YPT10		1.01725	0.965368	0.943923	0.951264	0.980445	0.958316	-0.0614268	Verified	Rab family GTP-binding protein that contains the PEST signal sequence specific for proteolytic enzymes; may be involved in vesicular transport; overexpression leads to accumulation of Golgi-like cisternae with budding vesicles
YGL057C	GEP7		1.01893	0.952065	0.974554	0.950653	0.964621	0.958343	-0.061386	Verified	Protein of unknown function; null mutant exhibits a respiratory growth defect and synthetic interactions with prohibitin (phb1) and gem1; authentic, non-tagged protein is detected in highly purified mitochondria in high-throughput studies
YFR053C	HXK1		0.996972	0.894998	0.93686	0.980281	0.979956	0.958408	-0.0612883	Verified	Hexokinase isoenzyme 1, a cytosolic protein that catalyzes phosphorylation of glucose during glucose metabolism; expression is highest during growth on non-glucose carbon sources; glucose-induced repression involves the hexokinase Hxk2p
YHR139C	SPS100		1.03616	0.959947	0.947118	0.9572	0.972659	0.958573	-0.0610393	Verified	Protein required for spore wall maturation; expressed during sporulation; may be a component of the spore wall; expression also induced in cells treated with the mycotoxin patulin
YDR508C	GNP1		0.999191	0.944887	0.949332	0.96791	0.973004	0.958621	-0.0609678	Verified	High-affinity glutamine permease, also transports Leu, Ser, Thr, Cys, Met and Asn; expression is fully dependent on Grr1p and modulated by the Ssy1p-Ptr3p-Ssy5p (SPS) sensor of extracellular amino acids
YPL071C	YPL071C		1.0004	0.966535	0.941527	0.959932	0.957334	0.958633	-0.0609489	Uncharacterized	Putative protein of unknown function; green fluorescent protein (GFP)-fusion protein localizes to both the cytoplasm and the nucleus
YPR146C	YPR146C		1.04422	0.937411	0.952998	0.964275	0.974223	0.958636	-0.0609444	Dubious	Dubious open reading frame unlikely to encode a functional protein, based on available experimental and comparative sequence data
YGR081C	SLX9		0.9014	0.882904	0.950671	1.00582	0.966627	0.958649	-0.0609253	Verified	Protein required for pre-rRNA processing; associated with the 90S pre-ribosome and 43S small ribosomal subunit precursor; interacts with U3 snoRNA; deletion mutant has synthetic fitness defect with an sgs1 deletion mutant
YEL047C	YEL047C	FRDS1	1.01556	0.961079	0.954231	0.956326	0.985462	0.958702	-0.0608453	Verified	Soluble fumarate reductase, required with isoenzyme Osm1p for anaerobic growth; may interact with ribosomes, based on co-purification experiments; authentic, non-tagged protein is detected in purified mitochondria in high-throughput studies
YMR241W	YHM2		0.949496	0.920852	0.926608	0.996302	0.990909	0.958758	-0.0607609	Verified	Carrier protein that exports citrate from and imports oxoglutarate into the mitochondrion, causing net export of NADPH reducing equivalents; also associates with mt nucleoids and has a role in replication and segregation of the mt genome
YLR313C	SPH1	YLR312C-B	1.01973	0.936876	0.948649	0.970597	0.968883	0.958766	-0.0607493	Verified	Protein involved in shmoo formation and bipolar bud site selection; homologous to Spa2p, localizes to sites of polarized growth in a cell cycle dependent- and Spa2p-dependent manner, interacts with MAPKKs Mkk1p, Mkk2p, and Ste7p
YOR284W	HUA2		1.00186	0.946828	0.950201	0.98364	0.967344	0.958773	-0.0607392	Verified	Cytoplasmic protein of unknown function; computational analysis of large-scale protein-protein interaction data suggests a possible role in actin patch assembly
YDR538W	PAD1	POF1	1.0382	0.951165	0.958959	0.959455	0.958804	0.958881	-0.0605756	Verified	Phenylacrylic acid decarboxylase, confers resistance to cinnamic acid, decarboxylates aromatic carboxylic acids to the corresponding vinyl derivatives; also has mRNA binding activity; homolog of E. coli UbiX
YLR450W	HMG2		1.03337	0.95423	0.928525	0.974971	0.96359	0.95891	-0.0605321	Verified	One of two isozymes of HMG-CoA reductase that convert HMG-CoA to mevalonate, a rate-limiting step in sterol biosynthesis; overproduction induces assembly of peripheral ER membrane arrays and short nuclear-associated membrane stacks
YER128W	YER128W		1.03377	0.91216	0.95176	0.971363	0.966433	0.959096	-0.0602524	Uncharacterized	Putative protein of unknown function
YFR046C	CNN1		1.01765	0.96275	0.923448	0.955447	0.968169	0.959098	-0.0602498	Verified	Kinetochore protein of unknown function; associated with the essential kinetochore proteins Nnf1p and Spc24p; phosphorylated by both Clb5-Cdk1 and, to a lesser extent, Clb2-Cdk1.
YLR027C	AAT2	ASP5	0.972365	0.977372	0.908971	0.943784	0.974501	0.959143	-0.0601829	Verified	Cytosolic aspartate aminotransferase, involved in nitrogen metabolism; localizes to peroxisomes in oleate-grown cells
YLR063W	YLR063W		1.01575	0.92804	0.950505	0.968109	0.994256	0.959307	-0.0599354	Uncharacterized	Putative S-adenosylmethionine-dependent methyltransferase; green fluorescent protein (GFP)-fusion protein localizes to the cytoplasm; YLR063W is not an essential gene
YLR283W	YLR283W		1.02776	0.904287	0.955076	0.963595	0.965431	0.959335	-0.0598927	Uncharacterized	Putative protein of unknown function; green fluorescent protein (GFP)-fusion protein localizes to mitochondria; YLR283W is not an essential gene
YJL166W	QCR8	COR5	1.03475	1.03173	1.04052	0.886952	0.883904	0.95934	-0.0598852	Verified	Subunit 8 of ubiquinol cytochrome-c reductase complex, which is a component of the mitochondrial inner membrane electron transport chain; oriented facing the intermembrane space; expression is regulated by Abf1p and Cpf1p
YGL002W	ERP6		1.02093	0.915577	0.992162	0.94654	0.972278	0.959409	-0.0597826	Verified	Protein with similarity to Emp24p and Erv25p, member of the p24 family involved in ER to Golgi transport; the authentic, non-tagged protein is detected in highly purified mitochondria in high-throughput studies
YMR066W	SOV1		0.949288	0.953151	0.911226	0.984176	0.965683	0.959417	-0.0597698	Verified	Mitochondrial protein of unknown function
YJR015W	YJR015W		0.975846	0.926154	0.959504	0.960491	0.959501	0.959503	-0.0596413	Uncharacterized	Putative protein of unknown function; localizes to the endoplasmic reticulum and cytoplasm; predicted to encode a membrane transporter based on phylogenetic analysis; YJR015W is a non-essential gene
YLR387C	REH1		1.03573	0.950069	0.952349	0.97383	0.966677	0.959513	-0.0596256	Verified	Cytoplasmic 60S subunit biogenesis factor, associates with pre-60S particles; similar to Rei1p and shares partially redundant function in cytoplasmic 60S subunit maturation; contains dispersed C2H2 zinc finger domains
YOL107W	YOL107W		1.02486	0.952924	0.937665	0.966265	0.987354	0.959595	-0.059503	Uncharacterized	Putative protein of unknown function; green fluorescent protein (GFP)-fusion protein localizes to the cytoplasm and colocalizes in a punctate pattern with the early golgi/COPI vesicles; YOL107W is not an essential protein
YJR091C	JSN1	PUF1	1.02963	0.924768	0.963085	0.963449	0.956337	0.959711	-0.0593279	Verified	Member of the Puf family of RNA-binding proteins, interacts with mRNAs encoding membrane-associated proteins; involved in localizing the Arp2/3 complex to mitochondria; overexpression causes increased sensitivity to benomyl
YJL132W	YJL132W		1.00415	0.950291	0.948998	0.969155	0.990578	0.959723	-0.0593099	Uncharacterized	Putative protein of unknown function; localizes to the membrane fraction; possible Zap1p-regulated target gene induced by zinc deficiency; YJL132W is a non-essential gene
YMR311C	GLC8		1.01124	0.970969	0.946127	0.948512	0.993671	0.95974	-0.0592838	Verified	Regulatory subunit of protein phosphatase 1 (Glc7p), involved in glycogen metabolism and chromosome segregation; proposed to regulate Glc7p activity via conformational alteration; ortholog of the mammalian protein phosphatase inhibitor 2
YBR292C	YBR292C		0.988869	0.943715	0.943425	0.975782	1.00194	0.959748	-0.0592722	Dubious	Dubious open reading frame unlikely to encode a protein, based on available experimental and comparative sequence data; YBR292C is not an essential gene
YDR107C	TMN2		1.05207	1.00434	0.932717	0.947118	0.972558	0.959838	-0.0591372	Verified	Protein with a role in cellular adhesion and filamentous growth; similar to Emp70p and Tmn3p; member of the evolutionarily conserved Transmembrane Nine family of proteins with nine membrane-spanning segments
YBR184W	YBR184W		1.00191	0.892912	0.945068	0.974621	0.977913	0.959845	-0.0591274	Uncharacterized	Putative protein of unknown function; YBR184W is not an essential gene
YGR035C	YGR035C		1.00633	0.959115	0.960604	0.957827	0.975659	0.959859	-0.0591049	Uncharacterized	Putative protein of unknown function, potential Cdc28p substrate; transcription is activated by paralogous transcription factors Yrm1p and Yrr1p along with genes involved in multidrug resistance
YGR201C	YGR201C		1.01304	0.924662	0.970629	0.959398	0.96036	0.959879	-0.0590758	Uncharacterized	Putative protein of unknown function
YML074C	FPR3	NPI46	1.01455	1.02523	0.939276	0.976485	0.943316	0.9599	-0.0590434	Verified	Nucleolar peptidyl-prolyl cis-trans isomerase (PPIase); FK506 binding protein; phosphorylated by casein kinase II (Cka1p-Cka2p-Ckb1p-Ckb2p) and dephosphorylated by Ptp1p
YPL177C	CUP9		1.0328	0.946378	1.01063	0.973449	0.937406	0.959914	-0.0590236	Verified	Homeodomain-containing transcriptional repressor of PTR2, which encodes a major peptide transporter; imported peptides activate ubiquitin-dependent proteolysis, resulting in degradation of Cup9p and de-repression of PTR2 transcription
YPR092W	YPR092W		0.997373	0.996052	0.937652	0.982191	0.889655	0.959921	-0.059012	Dubious	Dubious open reading frame unlikely to encode a functional protein, based on available experimental and comparative sequence data
YLR289W	GUF1		0.92817	0.941234	0.938031	0.981542	0.978738	0.959986	-0.0589147	Verified	Mitochondrial matrix GTPase that associates with mitochondrial ribosomes; important for translation under temperature and nutrient stress; may have a role in translational fidelity; similar to bacterial LepA elongation factor
YNR008W	LRO1		0.991731	0.925923	0.978268	0.955759	0.964655	0.960207	-0.0585827	Verified	Acyltransferase that catalyzes diacylglycerol esterification; one of several acyltransferases that contribute to triglyceride synthesis; putative homolog of human lecithin cholesterol acyltransferase
YNR010W	CSE2	MED9	0.948757	0.938585	0.937323	0.983754	0.98189	0.960238	-0.0585367	Verified	Subunit of the RNA polymerase II mediator complex; associates with core polymerase subunits to form the RNA polymerase II holoenzyme; component of the Med9/10 module; required for regulation of RNA polymerase II activity
YGL125W	MET13	MRPL45|MET11	1.0581	0.87717	0.964065	0.956475	0.968243	0.96027	-0.0584879	Verified	Major isozyme of methylenetetrahydrofolate reductase, catalyzes the reduction of 5,10-methylenetetrahydrofolate to 5-methyltetrahydrofolate in the methionine biosynthesis pathway
YLR207W	HRD3		1.01347	0.947092	0.960612	0.959981	0.987271	0.960297	-0.0584481	Verified	Resident protein of the ER membrane that plays a central role in ER-associated protein degradation (ERAD), forms HRD complex with Hrd1p and ERAD determinants that engages in lumen to cytosol communication and coordination of ERAD events
YGR003W	CUL3	CULLIN B|CULB	0.967145	0.94128	0.98198	0.977816	0.942792	0.960304	-0.0584371	Verified	Ubiquitin-protein ligase, member of the cullin family with similarity to Cdc53p and human CUL3; required for ubiquitin-dependent degredation of the RNA Polymerase II subunit RPO21
YJL057C	IKS1		1.05642	0.984545	0.946361	0.955777	0.964853	0.960315	-0.0584204	Verified	Putative serine/threonine kinase; expression is induced during mild heat stress; deletion mutants are hypersensitive to copper sulphate and resistant to sorbate; interacts with an N-terminal fragment of Sst2p
YHR125W	YHR125W		1.04243	0.964436	0.938569	0.983979	0.956196	0.960316	-0.058419	Dubious	Dubious open reading frame unlikely to encode a functional protein, based on available experimental and comparative sequence data
YBL055C	YBL055C	Tat-D	1.03796	0.953264	0.967668	0.983443	0.949564	0.960466	-0.0581938	Verified	3'-->5' exonuclease and endonuclease with a possible role in apoptosis; has similarity to mammalian and C. elegans apoptotic nucleases
YKL148C	SDH1	SDHA	1.03224	1.02025	0.92871	0.936502	0.984461	0.960482	-0.0581702	Verified	Flavoprotein subunit of succinate dehydrogenase (Sdh1p, Sdh2p, Sdh3p, Sdh4p), which couples the oxidation of succinate to the transfer of electrons to ubiquinone as part of the TCA cycle and the mitochondrial respiratory chain
YMR189W	GCV2	GSD2	1.01655	0.947304	0.95237	0.968639	0.991041	0.960505	-0.0581353	Verified	P subunit of the mitochondrial glycine decarboxylase complex, required for the catabolism of glycine to 5,10-methylene-THF; expression is regulated by levels of 5,10-methylene-THF in the cytoplasm
YKL166C	TPK3		0.968426	0.901663	0.939357	0.984725	0.981857	0.960607	-0.0579818	Verified	cAMP-dependent protein kinase catalytic subunit; promotes vegetative growth in response to nutrients via the Ras-cAMP signaling pathway; partially redundant with Tpk1p and Tpk2p; localizes to P-bodies during stationary phase
YGR100W	MDR1	GYP2|MIC1	1.02819	0.960945	0.995394	0.958101	0.960336	0.960641	-0.0579314	Verified	Cytoplasmic GTPase-activating protein for Ypt/Rab transport GTPases Ypt6p, Ypt31p and Sec4p; involved in recycling of internalized proteins and regulation of Golgi secretory function
YMR087W	YMR087W		1.02416	0.966055	0.912979	0.978345	0.955262	0.960658	-0.0579046	Verified	Putative ADP-ribose-1''-monophosphatase that converts ADP-ribose-1''-monophosphate to ADP-ribose; may have a role in tRNA splicing; contains an A1pp domain
YJR104C	SOD1	CRS4	0.976261	0.930449	0.946978	0.997808	0.974343	0.96066	-0.0579019	Verified	Cytosolic copper-zinc superoxide dismutase; some mutations are analogous to those that cause ALS (amyotrophic lateral sclerosis) in humans
YJL175W	YJL175W		1.00579	0.947277	0.917859	0.974195	0.982261	0.960736	-0.057788	Dubious	Dubious open reading frame unlikely to encode a functional protein; deletion confers resistance to cisplatin, hypersensitivity to 5-fluorouracil, and growth defect at high pH with high calcium; overlaps gene for SWI3 transcription factor
YBR047W	FMP23		1.02907	0.931033	0.970211	0.96394	0.957566	0.960753	-0.0577624	Uncharacterized	Putative protein of unknown function; proposed to be involved in iron or copper homeostasis; the authentic, non-tagged protein is detected in highly purified mitochondria in high-throughput studies
YPR058W	YMC1		1.01571	0.941984	1.02034	0.955111	0.966425	0.960768	-0.0577402	Verified	Mitochondrial protein, putative inner membrane transporter with a role in oleate metabolism and glutamate biosynthesis; member of the mitochondrial carrier (MCF) family; has similarity with Ymc2p
YIR029W	DAL2	ALC1	0.979553	0.924897	0.931701	0.994682	0.989877	0.960789	-0.0577085	Verified	Allantoicase, converts allantoate to urea and ureidoglycolate in the second step of allantoin degradation; expression sensitive to nitrogen catabolite repression and induced by allophanate, an intermediate in allantoin degradation
YLR134W	PDC5		0.993829	0.963314	0.95832	0.920662	0.987105	0.960817	-0.0576662	Verified	Minor isoform of pyruvate decarboxylase, key enzyme in alcoholic fermentation, decarboxylates pyruvate to acetaldehyde, regulation is glucose- and ethanol-dependent, repressed by thiamine, involved in amino acid catabolism
YLR345W	YLR345W		1.02828	0.949711	0.978823	0.961312	0.960487	0.9609	-0.057542	Uncharacterized	Similar to 6-phosphofructo-2-kinase/fructose-2,6-bisphosphatase enzymes responsible for the metabolism of fructoso-2,6-bisphosphate; mRNA expression is repressed by the Rfx1p-Tup1p-Ssn6p repressor complex; YLR345W is not an essential gene
YAR031W	PRM9		1.06488	0.951942	0.931418	0.978083	0.969911	0.960927	-0.0575016	Verified	Pheromone-regulated protein with 3 predicted transmembrane segments and an FF sequence, a motif involved in COPII binding; member of DUP240 gene family
YKL216W	URA1		0.998779	0.976237	0.96089	0.939067	0.961047	0.960968	-0.0574391	Verified	Dihydroorotate dehydrogenase, catalyzes the fourth enzymatic step in the de novo biosynthesis of pyrimidines, converting dihydroorotic acid into orotic acid
YJL112W	MDV1	NET2|GAG3|FIS2	1.01956	0.92155	0.938646	0.983361	0.989058	0.961004	-0.0573862	Verified	Peripheral protein of the cytosolic face of the mitochondrial outer membrane, required for mitochondrial fission; interacts with Fis1p and with the dynamin-related GTPase Dnm1p; contains WD repeats
YDL069C	CBS1		0.957218	0.958598	0.965555	0.959959	0.962252	0.961105	-0.0572336	Verified	Mitochondrial translational activator of the COB mRNA; membrane protein that interacts with translating ribosomes, acts on the COB mRNA 5'-untranslated leader
YLR023C	IZH3		1.09382	0.961578	0.905284	0.969179	0.960698	0.961138	-0.0571849	Verified	Membrane protein involved in zinc ion homeostasis, member of the four-protein IZH family, expression induced by zinc deficiency; deletion reduces sensitivity to elevated zinc and shortens lag phase, overexpression reduces Zap1p activity
YLR241W	YLR241W		1.04308	0.939592	0.967142	0.955187	0.979884	0.961165	-0.0571443	Uncharacterized	Putative protein of unknown function, may be involved in detoxification
YNL168C	FMP41		1.00905	0.956521	0.959102	0.968782	0.963258	0.96118	-0.0571218	Uncharacterized	Putative protein of unknown function; GFP-fusion protein is induced in response to the DNA-damaging agent MMS; the authentic, non-tagged protein is detected in highly purified mitochondria in high-throughput studies
YLR232W	YLR232W		1.03038	0.954836	0.916031	0.967528	1.00996	0.961182	-0.0571182	Dubious	Dubious open reading frame unlikely to encode a protein, based on available experimental and comparative sequence data; partially overlaps the verified gene BNA5
YIL067C	YIL067C		1.0247	0.965543	0.968667	0.954276	0.956851	0.961197	-0.057096	Uncharacterized	Uncharacterized protein of unknown function
YPL018W	CTF19	MCM18	1.02604	0.96485	0.990739	0.954933	0.957685	0.961268	-0.0569899	Verified	Outer kinetochore protein, required for accurate mitotic chromosome segregation; component of the kinetochore sub-complex COMA (Ctf19p, Okp1p, Mcm21p, Ame1p) that functions as a platform for kinetochore assembly
YLR220W	CCC1		1.0422	0.962496	0.996576	0.960079	0.934979	0.961287	-0.0569604	Verified	Putative vacuolar Fe2+/Mn2+ transporter; suppresses respiratory deficit of yfh1 mutants, which lack the ortholog of mammalian frataxin, by preventing mitochondrial iron accumulation
YMR065W	KAR5	FIG3	1.07988	0.980176	0.937497	0.945214	0.977712	0.961463	-0.0566974	Verified	Protein required for nuclear membrane fusion during karyogamy, localizes to the membrane with a soluble portion in the endoplasmic reticulum lumen, may form a complex with Jem1p and Kar2p; expression of the gene is regulated by pheromone
YDR274C	YDR274C		1.0144	0.842728	0.977191	0.945787	0.988602	0.961489	-0.0566584	Dubious	Dubious open reading frame unlikely to encode a functional protein, based on available experimental and comparative sequence data
YIL162W	SUC2		1.06677	0.955555	0.952176	0.967451	0.987813	0.961503	-0.0566366	Verified	Invertase, sucrose hydrolyzing enzyme; a secreted, glycosylated form is regulated by glucose repression, and an intracellular, nonglycosylated enzyme is produced constitutively
YDR090C	YDR090C		1.00206	0.947406	0.963416	0.959594	0.966577	0.961505	-0.0566341	Uncharacterized	Putative protein of unknown function
YFL027C	GYP8		1.04471	0.951163	0.940141	1.00037	0.972169	0.961666	-0.0563925	Verified	GTPase-activating protein for yeast Rab family members; Ypt1p is the preferred in vitro substrate but also acts on Sec4p, Ypt31p and Ypt32p; involved in the regulation of ER to Golgi vesicle transport
YJL063C	MRPL8	YmL8|HRD238	0.987073	0.944025	0.908357	0.98973	0.979344	0.961684	-0.0563645	Verified	Mitochondrial ribosomal protein of the large subunit
YPL060W	YPL060W	LPE10	0.968016	0.963797	0.947134	1.03052	0.959605	0.961701	-0.0563397	Verified	Mitochondrial inner membrane magnesium transporter, involved in maintenance of mitochondrial magnesium concentrations and membrane potential; indirectly affects splicing of group II introns; functionally and structurally related to Mrs2p
YOR106W	VAM3	PTH1	0.987874	0.948181	0.969044	0.954387	0.969141	0.961715	-0.0563181	Verified	Syntaxin-related protein required for vacuolar assembly; functions with Vam7p in vacuolar protein trafficking; multispecificity vacuolar t-SNARE that mediates docking/fusion of multiple distinct late transport intermediates with the vacuole
YKR097W	PCK1	PPC1|JPM2	1.01268	0.937603	0.964898	0.958561	0.973805	0.96173	-0.0562966	Verified	Phosphoenolpyruvate carboxykinase, key enzyme in gluconeogenesis, catalyzes early reaction in carbohydrate biosynthesis, glucose represses transcription and accelerates mRNA degradation, regulated by Mcm1p and Cat8p, located in the cytosol
YJL066C	MPM1		0.973084	0.962122	0.961379	0.995213	0.955288	0.961751	-0.056265	Verified	Mitochondrial membrane protein of unknown function, contains no hydrophobic stretches
YIL015W	BAR1	SST1	1.06378	1.0313	0.941889	0.943676	0.979947	0.961812	-0.0561738	Verified	Aspartyl protease secreted into the periplasmic space of mating type a cells, helps cells find mating partners, cleaves and inactivates alpha factor allowing cells to recover from alpha-factor-induced cell cycle arrest
YBR262C	AIM5	FMP51	0.999075	0.958217	0.970045	0.965572	0.947235	0.961895	-0.056049	Verified	Protein of unknown function; the authentic, non-tagged protein is detected in purified mitochondria in high-throughput studies; null mutant displays elevated frequency of mitochondrial genome loss
YHR004C	NEM1		0.875299	0.952691	0.971205	0.990453	0.94279	0.961948	-0.0559692	Verified	Probable catalytic subunit of Nem1p-Spo7p phosphatase holoenzyme; regulates nuclear growth by controlling phospholipid biosynthesis, required for normal nuclear envelope morphology and sporulation; homolog of the human protein Dullard
YFR026C	ULI1		1.03636	0.954351	0.957909	0.966169	0.973877	0.962039	-0.0558329	Verified	Putative protein of unknown function involved in and induced by the endoplasmic reticulum unfolded protein response
YJL128C	PBS2	SSK4|SFS4|HOG4	1.0273	0.953917	1.00749	0.949591	0.970454	0.962186	-0.055613	Verified	MAP kinase kinase that plays a pivotal role in the osmosensing signal-transduction pathway, activated under severe osmotic stress; plays a role in regulating Ty1 transposition
YDR080W	VPS41	VPL20|VAM2|SVL2|FET2|CVT8	0.941388	0.890908	0.933072	1.00404	0.991324	0.962198	-0.0555943	Verified	Vacuolar membrane protein that is a subunit of the homotypic vacuole fusion and vacuole protein sorting (HOPS) complex; essential for membrane docking and fusion at the Golgi-to-endosome and endosome-to-vacuole stages of protein transport
YDL010W	GRX6		1.02364	0.9264	0.961693	0.962742	0.966155	0.962218	-0.0555644	Verified	Cis-golgi localized monothiol glutaredoxin that binds an iron-sulfur cluster; more similar in activity to dithiol than other monothiol glutaredoxins; involved in the oxidative stress response; functional overlap with GRX7
YGR123C	PPT1		1.01297	0.955844	0.960515	0.986558	0.963979	0.962247	-0.0555208	Verified	Protein serine/threonine phosphatase with similarity to human phosphatase PP5; present in both the nucleus and cytoplasm; expressed during logarithmic growth; computational analyses suggest roles in phosphate metabolism and rRNA processing
YML082W	YML082W		1.0644	1.00369	0.950775	0.967789	0.956722	0.962255	-0.0555085	Uncharacterized	Putative protein predicted to have carbon-sulfur lyase activity; green fluorescent protein (GFP)-fusion protein localizes to the nucleus and the cytoplasm; YNML082W is not an essential gene
YOR356W	YOR356W		1.01737	0.945929	0.920038	0.978942	0.996614	0.962436	-0.0552382	Verified	Putative ortholog of human electron transfer flavoprotein dehydrogenase (ETF-dH); found in a large supramolecular complex with other mitochondrial dehydrogenases; may have a role in oxidative stress response
YGL132W	YGL132W		1.03993	0.944019	0.885167	1.01338	0.980877	0.962448	-0.0552197	Dubious	Dubious open reading frame unlikely to encode a protein, based on available experimental and comparative sequence data; overlaps the verified gene SNT2/YGL131C
YDL130W-A	STF1	AIS2	1.00251	0.989063	0.964447	0.934983	0.960455	0.962451	-0.0552153	Verified	Protein involved in regulation of the mitochondrial F1F0-ATP synthase; Stf1p and Stf2p may act as stabilizing factors that enhance inhibitory action of the Inh1p protein
YJR134C	SGM1		1.01956	0.957218	0.94903	0.967763	0.984021	0.96249	-0.0551559	Verified	Protein of unknown function, required for wild-type growth rate on galactose and mannose; localizes to COPI coated vesicles and the Golgi apparatus
YGR232W	NAS6		1.0101	0.944337	0.963304	0.962465	0.962548	0.962506	-0.0551319	Verified	Proteasome-interacting protein involved in the assembly of the base subcomplex of the 19S proteasomal regulatory particle (RP); ortholog of human oncoprotein gankyrin, which interacts with the Rb tumor suppressor and CDK4/6
YKL162C	YKL162C		1.03351	0.930113	0.996373	0.971381	0.95365	0.962516	-0.0551181	Uncharacterized	Putative protein of unknown function; green fluorescent protein (GFP)-fusion protein localizes to the mitochondrion
YOR094W	ARF3	ARL2	1.00998	0.951774	1.00078	0.973319	0.945689	0.962546	-0.0550722	Verified	Glucose-repressible ADP-ribosylation factor, GTPase of the Ras superfamily involved in development of polarity; also has mRNA binding activity
YNL046W	YNL046W		1.03747	0.956148	0.976267	0.968961	0.893189	0.962554	-0.0550605	Uncharacterized	Putative protein of unknown function; expression depends on Swi5p; GFP-fusion protein localizes to the endoplasmic reticulum; deletion confers sensitivity to 4-(N-(S-glutathionylacetyl)amino) phenylarsenoxide (GSAO)
YER134C	YER134C		1.01476	0.898996	0.960815	0.968893	0.964515	0.962665	-0.0548944	Uncharacterized	Putative protein of unknown function; non-essential gene
YDL079C	MRK1		1.02238	0.964682	0.960706	0.958018	0.974679	0.962694	-0.0548505	Verified	Glycogen synthase kinase 3 (GSK-3) homolog; one of four GSK-3 homologs in S. cerevisiae that function to activate Msn2p-dependent transcription of stress responsive genes and that function in protein degradation
YNR065C	YNR065C	YSN1	1.03222	0.98617	0.898975	0.941546	0.983993	0.96277	-0.0547373	Uncharacterized	Protein of unknown function; protein-protein interactions suggest a possible role in actin patch formation; YNR065C is not an essential gene
YKR032W	YKR032W		1.04832	0.925249	0.950014	0.979648	0.975687	0.96285	-0.0546166	Dubious	Dubious open reading frame unlikely to encode a protein, based on available experimental and comparative sequence data
YOR032C	HMS1		0.998991	0.954191	0.938206	0.971603	0.984289	0.962897	-0.0545472	Verified	Basic helix-loop-helix (bHLH) protein with similarity to myc-family transcription factors; overexpression confers hyperfilamentous growth and suppresses the pseudohyphal filamentation defect of a diploid mep1 mep2 homozygous null mutant
YER149C	PEA2	PPF2|DFG9	1.03079	0.983346	0.964241	0.951447	0.961702	0.962972	-0.0544345	Verified	Coiled-coil polarisome protein required for polarized morphogenesis, cell fusion, and low affinity Ca2+ influx; forms polarisome complex with Bni1p, Bud6p, and Spa2p; localizes to sites of polarized growth
YKR075C	YKR075C		1.01453	0.965835	0.946957	0.960225	0.983962	0.96303	-0.0543475	Uncharacterized	Protein of unknown function; similar to YOR062Cp and Reg1p; expression regulated by glucose and Rgt1p; GFP-fusion protein is induced in response to the DNA-damaging agent MMS
YGL180W	ATG1	APG1|CVT10|AUT3	1.01863	0.964699	0.948413	0.961452	0.983754	0.963075	-0.0542792	Verified	Protein ser/thr kinase required for vesicle formation in autophagy and the cytoplasm-to-vacuole targeting (Cvt) pathway; structurally required for phagophore assembly site formation; during autophagy forms a complex with Atg13p and Atg17p
YJR153W	PGU1	PSM1|PGL1	1.03894	0.966091	0.96023	0.949592	1.00258	0.963161	-0.0541516	Verified	Endo-polygalacturonase, pectolytic enzyme that hydrolyzes the alpha-1,4-glycosidic bonds in the rhamnogalacturonan chains in pectins
YDR265W	PEX10	PAS4	1.00468	1.01408	0.992748	0.921614	0.933601	0.963175	-0.0541306	Verified	Peroxisomal membrane E3 ubiquitin ligase, required for for Ubc4p-dependent Pex5p ubiquitination and peroxisomal matrix protein import; contains zinc-binding RING domain; mutations in human homolog cause various peroxisomal disorders
YAR028W	YAR028W		0.996326	0.942947	0.936806	1.00856	0.983788	0.963367	-0.0538421	Uncharacterized	Putative integral membrane protein, member of DUP240 gene family; GFP-fusion protein is induced in response to the DNA-damaging agent MMS
YBR027C	YBR027C		1.04887	0.948172	0.964124	0.980494	0.962737	0.96343	-0.0537475	Dubious	Dubious open reading frame unlikely to encode a protein, based on available experimental and comparative sequence data
YBR270C	BIT2		1.02702	0.975728	0.949948	0.951184	0.994305	0.963456	-0.0537096	Uncharacterized	Subunit of TORC2, a membrane-associated complex that regulates actin cytoskeletal dynamics during polarized growth and cell wall integrity; interacts with Slm1p and Slm2p, homologous PH domain-containing TORC2 substrates; similar to Bit61p
YLR356W	ATG33		0.975187	0.920418	0.960635	0.97656	0.966499	0.963567	-0.0535434	Verified	Mitochondrial mitophagy-specific protein; required primarily for mitophagy induced at the post-log phase; not required for other types of selective autophagy or macroautophagy; conserved within fungi, but not in higher eukaryotes
YDR153C	ENT5		1.05013	0.931371	1.0474	0.939693	0.987495	0.963594	-0.0535024	Verified	Protein containing an N-terminal epsin-like domain involved in clathrin recruitment and traffic between the Golgi and endosomes; associates with the clathrin adaptor Gga2p, clathrin adaptor complex AP-1, and clathrin
YMR090W	YMR090W		0.997958	0.941692	0.95297	1.00992	0.974286	0.963628	-0.0534516	Uncharacterized	Putative protein of unknown function with similarity to DTDP-glucose 4,6-dehydratases; GFP-fusion protein localizes to the cytoplasm; up-regulated in response to the fungicide mancozeb; not essential for viability
YPL156C	PRM4		1.02884	0.948195	0.911506	0.979079	0.989485	0.963637	-0.0534386	Verified	Pheromone-regulated protein proposed to be involved in mating; predicted to have 1 transmembrane segment; transcriptionally regulated by Ste12p during mating and by Cat8p during the diauxic shift
YPL037C	EGD1		0.948879	0.975322	0.951106	0.982661	0.951998	0.96366	-0.0534034	Verified	Subunit beta1 of the nascent polypeptide-associated complex (NAC) involved in protein targeting, associated with cytoplasmic ribosomes; enhances DNA binding of the Gal4p activator; homolog of human BTF3b
YKL097C	YKL097C		1.00992	0.933083	0.937264	0.990086	1.00127	0.963675	-0.0533812	Dubious	Dubious open reading frame, unlikely to encode a protein; not conserved in closely related <i>Saccharomyces</i> species
YNR060W	FRE4		1.02322	0.945022	0.955732	0.971663	0.98182	0.963697	-0.0533483	Verified	Ferric reductase, reduces a specific subset of siderophore-bound iron prior to uptake by transporters; expression induced by low iron levels
YGR096W	TPC1		1.00538	0.966512	0.950508	0.961031	0.993599	0.963771	-0.0532371	Verified	Mitochondrial membrane transporter that mediates uptake of the essential cofactor thiamine pyrophosphate (ThPP) into mitochondria; expression appears to be regulated by carbon source; member of the mitochondrial carrier family
YNL047C	SLM2	LIT1	1.02056	0.948329	0.939651	0.979235	0.993322	0.963782	-0.0532215	Verified	Phosphoinositide PI4,5P(2) binding protein, forms a complex with Slm1p; acts downstream of Mss4p in a pathway regulating actin cytoskeleton organization in response to stress; phosphorylated by the TORC2 complex
YGL205W	POX1	FOX1	1.04496	0.958364	0.998622	0.958905	0.96878	0.963843	-0.0531306	Verified	Fatty-acyl coenzyme A oxidase, involved in the fatty acid beta-oxidation pathway; localized to the peroxisomal matrix
YOR005C	DNL4	LIG4	1.00494	0.951605	0.964875	0.964834	0.962879	0.963857	-0.0531097	Verified	DNA ligase required for nonhomologous end-joining (NHEJ), forms stable heterodimer with required cofactor Lif1p, interacts with Nej1p; involved in meiosis, not essential for vegetative growth
YPR069C	SPE3		1.01515	0.977115	0.928687	1.00499	0.950614	0.963864	-0.0530981	Verified	Spermidine synthase, involved in biosynthesis of spermidine and also in biosynthesis of pantothenic acid; spermidine is required for growth of wild-type cells
YMR086W	YMR086W		0.978507	0.954145	0.967435	0.969895	0.96033	0.963882	-0.0530708	Verified	Protein of unknown function that may interact with ribosomes, based on co-purification experiments; GFP-fusion protein localizes to the cell periphery; possible component of the eisosome; expression is repressed by cAMP
YER145C	FTR1		1.01016	0.931906	0.941294	0.987287	0.986487	0.963891	-0.0530588	Verified	High affinity iron permease involved in the transport of iron across the plasma membrane; forms complex with Fet3p; expression is regulated by iron
YPL196W	OXR1		1.0487	0.973839	0.963457	0.964345	0.946112	0.963901	-0.0530437	Verified	Protein of unknown function required for normal levels of resistance to oxidative damage, null mutants are sensitive to hydrogen peroxide; member of a conserved family of proteins found in eukaryotes
YBL054W	TOD6	PBF1	1.04653	0.92761	0.935588	1.02529	0.992381	0.963985	-0.0529181	Verified	PAC motif binding protein involved in rRNA and ribosome biogenesis; subunit of the RPD3L histone deacetylase complex; Myb-like HTH transcription factor, similar to Dot6p; hypophosphorylated by rapamycin treatment in a Sch9p-dependent manne
YKL053C-A	MDM35		0.791488	0.981519	1.03775	0.935176	0.946539	0.964029	-0.0528516	Verified	Mitochondrial intermembrane space protein; mutation affects mitochondrial distribution and morphology; contains twin cysteine-x9-cysteine motifs
YBR263W	SHM1	TMP3|SHMT1	1.04393	0.98655	0.955379	0.955874	0.972199	0.964036	-0.0528408	Verified	Mitochondrial serine hydroxymethyltransferase, converts serine to glycine plus 5,10 methylenetetrahydrofolate; involved in generating precursors for purine, pyrimidine, amino acid, and lipid biosynthesis; reverse reaction generates serine
YOR040W	GLO4		0.989536	0.966687	0.961387	0.966808	0.957141	0.964037	-0.0528395	Verified	Mitochondrial glyoxalase II, catalyzes the hydrolysis of S-D-lactoylglutathione into glutathione and D-lactate
YNL049C	SFB2	ISS1	0.992263	0.964811	0.957925	0.963277	0.965104	0.964044	-0.0528288	Verified	Component of the Sec23p-Sfb2p heterodimer of the COPII vesicle coat, required for cargo selection during vesicle formation in ER to Golgi transport; homologous to Sec24p and Sfb3p
YPR030W	CSR2	ART8|MRG19	1.01725	0.939827	0.962051	0.966113	0.967426	0.964082	-0.0527725	Verified	Nuclear protein proposed to regulate utilization of nonfermentable carbon sources and endocytosis of plasma membrane proteins; overproduction suppresses chs5 spa2 lethality at high temp; ubiquitinated by Rsp5p, deubiquitinated by Ubp2p
YAL054C	ACS1	FUN44	1.03562	0.94851	0.951865	0.976305	0.982508	0.964085	-0.0527677	Verified	Acetyl-coA synthetase isoform which, along with Acs2p, is the nuclear source of acetyl-coA for histone acetlyation; expressed during growth on nonfermentable carbon sources and under aerobic conditions
YHL021C	AIM17	FMP12	1.04628	0.930828	0.982464	0.945718	0.996941	0.964091	-0.0527588	Verified	Putative protein of unknown function; the authentic, non-tagged protein is detected in highly purified mitochondria in high-throughput studies; null mutant displays reduced frequency of mitochondrial genome loss
YNR002C	ATO2	FUN34	1.03048	0.970903	0.949921	0.957481	0.983065	0.964192	-0.0526078	Verified	Putative transmembrane protein involved in export of ammonia, a starvation signal that promotes cell death in aging colonies; phosphorylated in mitochondria; member of the TC 9.B.33 YaaH family; homolog of Ady2p and Y. lipolytica Gpr1p
YHL026C	YHL026C		1.05621	0.949071	0.925464	0.991119	0.979357	0.964214	-0.0525747	Uncharacterized	Putative protein of unknown function; YHL026C is not an essential gene; in 2005 the start site was moved 141 nt upstream (see Locus History)
YJL103C	GSM1		1.02032	0.997059	0.964778	0.951268	0.963677	0.964228	-0.0525542	Uncharacterized	Putative zinc cluster protein of unknown function; proposed to be involved in the regulation of energy metabolism, based on patterns of expression and sequence analysis
YKL011C	CCE1	MGT1	0.840127	0.973892	0.954587	0.98815	0.943555	0.964239	-0.0525368	Verified	Mitochondrial cruciform cutting endonuclease, cleaves Holliday junctions formed during recombination of mitochondrial DNA
YLR390W-A	CCW14	ICWP|YLR391W|SSR1|YLR391W-A	1.00114	0.983669	0.958184	0.942753	0.970331	0.964257	-0.0525099	Verified	Covalently linked cell wall glycoprotein, present in the inner layer of the cell wall
YKR087C	OMA1		1.02395	0.962674	0.909058	0.980209	0.965909	0.964291	-0.0524589	Verified	Metalloendopeptidase of the mitochondrial inner membrane, involved in turnover of membrane-embedded proteins; member of a family of predicted membrane-bound metallopeptidases in prokaryotes and higher eukaryotes
YBR138C	YBR138C	HDR1	0.993832	0.990878	0.981152	0.937725	0.947552	0.964352	-0.0523684	Uncharacterized	Cytoplasmic protein of unknown function, potentially phosphorylated by Cdc28p; YBR138C is not an essential gene
YPR145W	ASN1		1.03867	1.02031	0.947183	0.964471	0.964412	0.964441	-0.0522345	Verified	Asparagine synthetase, isozyme of Asn2p; catalyzes the synthesis of L-asparagine from L-aspartate in the asparagine biosynthetic pathway
YMR285C	NGL2		0.989491	0.961731	0.988835	0.96266	0.967016	0.964838	-0.0516414	Verified	Protein involved in 5.8S rRNA processing; Ccr4p-like RNase required for correct 3'-end formation of 5.8S rRNA at site E; similar to Ngl1p and Ngl3p
YLR319C	BUD6	AIP3	1.02382	0.929309	0.980215	0.988731	0.949481	0.964848	-0.0516258	Verified	Actin- and formin-interacting protein, involved in actin cable nucleation and polarized cell growth; isolated as bipolar budding mutant; potential Cdc28p substrate
YHR092C	HXT4	RAG1|LGT1	1.00033	0.924253	0.971502	0.958244	0.998687	0.964873	-0.0515889	Verified	High-affinity glucose transporter of the major facilitator superfamily, expression is induced by low levels of glucose and repressed by high levels of glucose
YJR052W	RAD7		1.04793	1.00755	0.9692	0.957755	0.960591	0.964895	-0.0515559	Verified	Protein that recognizes and binds damaged DNA in an ATP-dependent manner (with Rad16p) during nucleotide excision repair; subunit of Nucleotide Excision Repair Factor 4 (NEF4) and the Elongin-Cullin-Socs (ECS) ligase complex
YBR092C	PHO3	phoC	1.01983	0.969152	0.996022	0.960682	0.959633	0.964917	-0.0515234	Verified	Constitutively expressed acid phosphatase similar to Pho5p; brought to the cell surface by transport vesicles; hydrolyzes thiamin phosphates in the periplasmic space, increasing cellular thiamin uptake; expression is repressed by thiamin
YLR390W	ECM19		1.02097	0.958987	0.958517	0.9783	0.970887	0.964937	-0.0514933	Verified	Putative protein of unknown function; the authentic, non-tagged protein is detected in highly purified mitochondria in high-throughput studies
YPR042C	PUF2		1.02025	0.959518	0.990096	0.969023	0.96095	0.964986	-0.0514197	Verified	Member of the PUF protein family, which is defined by the presence of Pumilio homology domains that confer RNA binding activity; preferentially binds mRNAs encoding membrane-associated proteins
YLR224W	YLR224W		1.02979	0.906687	0.947003	0.999339	0.98299	0.964997	-0.0514043	Uncharacterized	F-box protein and component of SCF ubiquitin ligase complexes involved in ubiquitin-dependent protein catabolism; readily monoubiquitinated in vitro by SCF-Ubc4 complexes; YLR224W is not an essential gene
YHR047C	AAP1	AAP1'	1.02679	0.965534	0.953328	0.98267	0.964523	0.965029	-0.0513563	Verified	Arginine/alanine aminopeptidase, overproduction stimulates glycogen accumulation
YJR129C	YJR129C		1.03818	0.898092	0.975285	0.994427	0.955107	0.965196	-0.0511061	Uncharacterized	Putative protein of unknown function; predicted S-adenosylmethionine-dependent methyltransferase of the seven beta-strand family; green fluorescent protein (GFP)-fusion protein localizes to the cytoplasm
YLR146C	SPE4		1.00241	0.965492	0.965126	0.955703	0.995793	0.965309	-0.0509366	Verified	Spermine synthase, required for the biosynthesis of spermine and also involved in biosynthesis of pantothenic acid
YGR225W	AMA1	SPO70	1.01267	0.935201	0.956227	0.974456	0.981864	0.965341	-0.0508887	Verified	Activator of meiotic anaphase promoting complex (APC/C); Cdc20p family member; required for initiation of spore wall assembly; required for Clb1p degradation during meiosis
YLR231C	BNA5		1.10282	0.952128	1.0047	0.941638	0.978563	0.965345	-0.0508829	Verified	Kynureninase, required for the de novo biosynthesis of NAD from tryptophan via kynurenine; expression regulated by Hst1p
YNR021W	YNR021W		0.98181	0.952014	0.994912	0.95617	0.974547	0.965358	-0.0508634	Uncharacterized	Putative protein of unknown function; green fluorescent protein (GFP)-fusion protein localizes to the endoplasmic reticulum; YNR021W is not an essential gene
YGR205W	YGR205W		1.03442	0.961626	0.987065	0.964477	0.966393	0.965435	-0.0507487	Verified	ATP-binding protein of unknown function; crystal structure resembles that of E.coli pantothenate kinase and other small kinases
YCL074W	YCL074W	NA	0.986429	0.942058	0.948596	0.982359	0.992444	0.965477	-0.0506856	NA	NA
YOR309C	YOR309C		0.752485	0.925901	0.898934	1.04164	1.00507	0.965483	-0.0506771	Dubious	Dubious open reading frame unlikely to encode a protein, based on available experimental and comparative sequence data; partially overlaps the verified gene NOP58
YAR035W	YAT1		0.987203	0.944369	0.952293	0.979547	0.978774	0.965533	-0.0506019	Verified	Outer mitochondrial carnitine acetyltransferase, minor ethanol-inducible enzyme involved in transport of activated acyl groups from the cytoplasm into the mitochondrial matrix; phosphorylated
YJR094C	IME1		0.994228	0.933769	0.96053	0.999721	0.970556	0.965543	-0.0505876	Verified	Master regulator of meiosis that is active only during meiotic events, activates transcription of early meiotic genes through interaction with Ume6p, degraded by the 26S proteasome following phosphorylation by Ime2p
YDR058C	TGL2		1.04152	0.962503	1.01808	0.968667	0.950559	0.965585	-0.0505252	Verified	Triacylglycerol lipase that is localized to the mitochondria; has lipolytic activity towards triacylglycerols and diacylglycerols when expressed in E. coli
YAL034C	FUN19		1.04174	0.934302	0.951301	0.979911	1.02676	0.965606	-0.0504933	Verified	Non-essential protein of unknown function; expression induced in response to heat stress
YMR163C	INP2		1.01061	0.975907	0.962141	0.935821	0.969277	0.965709	-0.05034	Verified	Peroxisome-specific receptor important for peroxisome inheritance; co-fractionates with peroxisome membranes and co-localizes with peroxisomes in vivo; physically interacts with the myosin V motor Myo2p; INP2 is not an essential gene
YKL128C	PMU1		1.0275	1.00285	0.909273	0.968713	0.962956	0.965834	-0.0501523	Verified	Putative phosphomutase, contains a region homologous to the active site of phosphomutases; overexpression suppresses the histidine auxotrophy of an ade3 ade16 ade17 triple mutant and the temperature sensitivity of a tps2 mutant
YAL010C	MDM10	FUN37	0.784564	0.905124	0.990717	1.06066	0.941029	0.965873	-0.0500946	Verified	Subunit of both the ERMES complex that links the ER to mitochondria, and of the mitochondrial sorting and assembly machinery (SAM complex) that functions in import and assembly of outer membrane beta-barrel proteins
YOL147C	PEX11	PMP27|PMP24	1.0053	0.959405	0.928138	0.972381	0.997002	0.965893	-0.0500643	Verified	Peroxisomal membrane protein required for medium-chain fatty acid oxidation and peroxisome proliferation, possibly by inducing membrane curvature; localization regulated by phosphorylation; transcription regulated by Adr1p and Pip2p-Oaf1p
YKR039W	GAP1		0.961559	0.955107	0.915796	0.981057	0.976773	0.96594	-0.0499945	Verified	General amino acid permease; localization to the plasma membrane is regulated by nitrogen source
YOL153C	YOL153C	NA	1.01635	0.966516	0.943132	0.965418	0.980363	0.965967	-0.0499536	NA	NA
YJL149W	DAS1		1.02531	0.946984	0.964131	0.967835	0.967822	0.965977	-0.04994	Verified	Putative SCF ubiquitin ligase F-box protein; interacts physically with both Cdc53p and Skp1 and genetically with CDC34; similar to putative F-box protein YDR131C
YDR298C	ATP5	oligomycin sensitivity-conferring protein|OSC1	0.915692	0.853083	0.972975	0.992381	0.959028	0.966002	-0.0499026	Verified	Subunit 5 of the stator stalk of mitochondrial F1F0 ATP synthase, which is an evolutionarily conserved enzyme complex required for ATP synthesis; homologous to bovine subunit OSCP (oligomycin sensitivity-conferring protein); phosphorylated
YNL092W	YNL092W		1.01262	0.975365	0.956644	0.975395	0.956549	0.966004	-0.0498982	Uncharacterized	Putative S-adenosylmethionine-dependent methyltransferase of the seven beta-strand family; YNL092W is not an essential gene
YDR186C	YDR186C		1.0626	1.00036	0.972595	0.959423	0.946928	0.966009	-0.0498918	Verified	Putative protein of unknown function; may interact with ribosomes, based on co-purification experiments; green fluorescent protein (GFP)-fusion protein localizes to the cytoplasm
YNL274C	GOR1		1.00498	0.961378	0.942803	0.97361	0.970871	0.966124	-0.0497193	Verified	Glyoxylate reductase; null mutation results in increased biomass after diauxic shift; the authentic, non-tagged protein is detected in highly purified mitochondria in high-throughput studies
YBL087C	RPL23A	YL32|L23A|L17aA	0.857803	0.895183	0.941273	0.991037	1.02154	0.966155	-0.0496734	Verified	Protein component of the large (60S) ribosomal subunit, identical to Rpl23Bp and has similarity to E. coli L14 and rat L23 ribosomal proteins
YLR280C	YLR280C		1.01647	0.969852	0.937012	0.962646	0.978646	0.966249	-0.0495331	Dubious	Dubious open reading frame unlikely to encode a functional protein, based on available experimental and comparative sequence data
YMR159C	ATG16	APG15|APG16|CVT11|SAP18	1.01719	0.913561	0.998099	0.955015	0.977634	0.966325	-0.04942	Verified	Conserved protein that interacts with Atg12p-Atg5p conjugates to form Atg12p-Atg5p-Atg16p multimers, which localize to the pre-autophagosomal structure and are required for autophagy
YOR050C	YOR050C	YOR29-01	0.999983	0.97044	0.965547	0.953723	0.967154	0.96635	-0.0493817	Dubious	Dubious open reading frame unlikely to encode a protein, based on available experimental and comparative sequence data; null mutation is viable
YLR173W	YLR173W		0.981592	0.944714	0.937344	0.988154	1.00788	0.966434	-0.0492569	Uncharacterized	Putative protein of unknown function
YLR341W	SPO77		1.02243	0.959986	0.962156	0.970717	0.977835	0.966436	-0.0492533	Verified	Meiosis-specific protein of unknown function, required for spore wall formation during sporulation; dispensable for both nuclear divisions during meiosis
YDL144C	YDL144C		1.0195	0.960214	0.987682	0.94917	0.972685	0.96645	-0.0492334	Uncharacterized	Putative protein of unknown function; green fluorescent protein (GFP)-fusion protein localizes to the cytoplasm and nucleus; YDL144C is not an essential gene.
YKL038W	RGT1		1.04636	0.959784	0.973273	0.959002	0.988557	0.966528	-0.0491161	Verified	Glucose-responsive transcription factor that regulates expression of several glucose transporter (HXT) genes in response to glucose; binds to promoters and acts both as a transcriptional activator and repressor
YOR289W	YOR289W		0.996369	0.968058	0.943919	0.96514	1.02163	0.966599	-0.0490102	Uncharacterized	Putative protein of unknown function; transcription induced by the unfolded protein response; green fluorescent protein (GFP)-fusion protein localizes to both the cytoplasm and the nucleus
YNL009W	IDP3		1.00278	0.954794	0.942573	0.979942	0.97846	0.966627	-0.0489688	Verified	Peroxisomal NADP-dependent isocitrate dehydrogenase, catalyzes oxidation of isocitrate to alpha-ketoglutarate with the formation of NADP(H+), required for growth on unsaturated fatty acids
YLR287C	YLR287C		0.993561	0.951171	0.94505	0.982145	0.982173	0.966658	-0.0489222	Uncharacterized	Putative protein of unknown function; green fluorescent protein (GFP)-fusion protein localizes to the cytoplasm; YLR287C is not an essential gene
YPL031C	PHO85	phoU|LDB15	0.989883	0.965756	0.929355	0.97204	0.96759	0.966673	-0.0489001	Verified	Cyclin-dependent kinase, with ten cyclin partners; involved in regulating the cellular response to nutrient levels and environmental conditions and progression through the cell cycle
YLR253W	YLR253W		1.00275	0.909763	0.941506	0.997395	0.991885	0.966696	-0.0488663	Uncharacterized	Putative protein of unknown function; the authentic, non-tagged protein is detected in highly purified mitochondria in high-throughput studies; transcription is periodic during the metabolic cycle; YLR253W is not an essential gene
YAL031C	GIP4	FUN21	1.0279	0.962714	1.0048	0.931898	0.970721	0.966718	-0.0488337	Verified	Cytoplasmic Glc7-interacting protein whose overexpression relocalizes Glc7p from the nucleus and prevents chromosome segregation; potential Cdc28p substrate
YLR189C	ATG26	UGT51	1.01642	0.948014	0.985489	0.946441	1.0069	0.966751	-0.0487832	Verified	UDP-glucose:sterol glucosyltransferase, conserved enzyme involved in synthesis of sterol glucoside membrane lipids; in contrast to ATG26 from P. pastoris, S. cerevisiae ATG26 is not involved in autophagy
YDL094C	YDL094C		1.01246	0.969689	0.895984	1.00385	0.963905	0.966797	-0.048715	Dubious	Dubious open reading frame unlikely to encode a protein, based on available experimental and comparative sequence data; partially overlaps verfied gene PMT5/YDL093W; YDL094C is not essential
YKL147C	YKL147C		1.01035	0.860631	0.967464	0.966329	0.974683	0.966897	-0.0485663	Dubious	Dubious open reading frame, unlikely to encode a protein; not conserved in closely related Saccharomyces species; partially overlaps the verified gene AVT3
YPL113C	YPL113C		1.01743	0.960937	0.93052	0.972932	1.02078	0.966935	-0.0485096	Uncharacterized	Glyoxylate reductase; acts on glyoxylate and hydroxypyruvate substrates; YPL113C is not an essential gene
YMR244W	YMR244W		1.00965	0.976122	0.962984	0.971018	0.958887	0.967001	-0.0484102	Uncharacterized	Putative protein of unknown function
YDR502C	SAM2	ETH2	1.02841	0.992704	0.978647	0.95538	0.948581	0.967014	-0.0483919	Verified	S-adenosylmethionine synthetase, catalyzes transfer of the adenosyl group of ATP to the sulfur atom of methionine; one of two differentially regulated isozymes (Sam1p and Sam2p)
YFR030W	MET10		1.04544	0.952668	0.981401	0.948327	0.99826	0.967034	-0.0483608	Verified	Subunit alpha of assimilatory sulfite reductase, which converts sulfite into sulfide
YEL064C	AVT2		1.04087	0.974548	0.965099	0.968986	0.957365	0.967042	-0.0483489	Verified	Putative transporter, member of a family of seven S. cerevisiae genes (AVT1-7) related to vesicular GABA-glycine transporters
YJL191W	RPS14B	rp59B|S14B|CRY2	1	0.943834	0.979596	0.971074	0.96303	0.967052	-0.0483349	Verified	Ribosomal protein 59 of the small subunit, required for ribosome assembly and 20S pre-rRNA processing; mutations confer cryptopleurine resistance; nearly identical to Rps14Ap and similar to E. coli S11 and rat S14 ribosomal proteins
YGL017W	ATE1	arginyl-tRNA-protein transferase	1.00942	0.922003	0.970191	0.963916	0.980503	0.967054	-0.0483319	Verified	Arginyl-tRNA-protein transferase, catalyzes post-translational conjugation of arginine to the amino termini of acceptor proteins which are then subject to degradation via the N-end rule pathway
YGL096W	TOS8		1.03327	0.955257	0.993171	0.961574	0.972593	0.967084	-0.048287	Verified	Homeodomain-containing protein and putative transcription factor found associated with chromatin; target of SBF transcription factor; induced during meiosis and under cell-damaging conditions; similar to Cup9p transcription factor
YBL029W	YBL029W		1.03433	0.936142	0.971446	0.965664	0.968918	0.967291	-0.0479781	Uncharacterized	Non-essential protein of unknown function
YMR018W	YMR018W		1.00653	0.958582	0.97518	0.965221	0.969415	0.967318	-0.0479385	Uncharacterized	Putative protein of unknown function with similarity to human PEX5Rp (peroxin protein 5 related protein); transcription increases during colony development similar to genes involved in peroxisome biogenesis; YMR018W is not an essential gene
YKL161C	KDX1	MLP1	1.04985	0.923705	0.984179	0.960648	0.974207	0.967428	-0.0477745	Verified	Protein kinase implicated in the Slt2p mitogen-activated (MAP) kinase signaling pathway; interacts with numerous components in the mating pheromone and CWI MAPK pathways; associates with Rlm1p
YER163C	YER163C		1.03213	0.962697	0.960172	0.984037	0.97222	0.967458	-0.0477284	Uncharacterized	Putative protein of unknown function; green fluorescent protein (GFP)-fusion protein localizes to the cytoplasm and nucleus; periodically expressed during the metabolic cycle; weak similarity to bacterial cation transport protein
YJR116W	YJR116W		1.02316	0.941015	0.96933	0.965603	0.978537	0.967467	-0.0477162	Uncharacterized	Putative protein of unknown function
YML083C	YML083C		1.03018	0.962632	0.968471	0.966661	0.997887	0.967566	-0.0475679	Uncharacterized	Putative protein of unknown function; strong increase in transcript abundance during anaerobic growth compared to aerobic growth; cells deleted for YML083C do not exhibit growth defects in anerobic or anaerobic conditions
YDR525W-A	SNA2		1.00534	0.882073	0.970953	0.964247	0.987925	0.9676	-0.0475175	Verified	Protein of unknown function, has similarity to Pmp3p, which is involved in cation transport; green fluorescent protein (GFP)-fusion protein localizes to the cytoplasm in a punctate pattern
YJL108C	PRM10		1.02921	0.953229	0.932639	1.00777	0.982043	0.967636	-0.0474638	Verified	Pheromone-regulated protein, proposed to be involved in mating; predicted to have 5 transmembrane segments; induced by treatment with 8-methoxypsoralen and UVA irradiation
YIL153W	RRD1	YPA1	1.01319	0.964171	0.913683	0.971122	0.973824	0.967647	-0.0474478	Verified	Peptidyl-prolyl cis/trans-isomerase, activator of the phosphotyrosyl phosphatase activity of PP2A; involved in G1 phase progression, microtubule dynamics, bud morphogenesis and DNA repair; subunit of the Tap42p-Sit4p-Rrd1p complex
YIL076W	SEC28	ANU2	1.06575	0.965779	0.910858	0.992154	0.96959	0.967684	-0.0473915	Verified	Epsilon-COP subunit of the coatomer; regulates retrograde Golgi-to-ER protein traffic; stabilizes Cop1p, the alpha-COP and the coatomer complex; non-essential for cell growth
YKR036C	CAF4		1.0052	0.962466	0.965209	0.98995	0.970198	0.967703	-0.047363	Verified	WD40 repeat-containing protein associated with the CCR4-NOT complex, interacts in a Ccr4p-dependent manner with Ssn2p; also interacts with Fis1p, Mdv1p and Dnm1p and plays a role in mitochondrial fission
YOR225W	YOR225W		1.02195	0.983817	0.928876	0.975963	0.959527	0.967745	-0.0473004	Dubious	Dubious open reading frame unlikely to encode a functional protein, based on available experimental and comparative sequence data
YLR174W	IDP2		1.01913	0.97504	0.952531	0.960472	0.985896	0.967756	-0.0472852	Verified	Cytosolic NADP-specific isocitrate dehydrogenase, catalyzes oxidation of isocitrate to alpha-ketoglutarate; levels are elevated during growth on non-fermentable carbon sources and reduced during growth on glucose
YNL301C	RPL18B	rp28B|L18B|RP28B	1.0192	0.951888	0.972056	0.978216	0.963458	0.967757	-0.0472839	Verified	Protein component of the large (60S) ribosomal subunit, identical to Rpl18Ap and has similarity to rat L18 ribosomal protein
YLL033W	IRC19	RRG4|GON2	0.916388	0.957532	0.978019	0.93325	0.990262	0.967776	-0.0472552	Verified	Putative protein of unknown function; YLL033W is not an essential gene but mutant is defective in spore formation; null mutant displays increased levels of spontaneous Rad52p foci
YLR268W	SEC22	TSL26|SLY2	0.968459	0.943107	0.914106	0.992458	0.998278	0.967782	-0.0472455	Verified	R-SNARE protein; assembles into SNARE complex with Bet1p, Bos1p and Sed5p; cycles between the ER and Golgi complex; involved in anterograde and retrograde transport between the ER and Golgi; synaptobrevin homolog
YOR193W	PEX27		1.0015	0.976082	0.976712	0.945923	0.959531	0.967806	-0.0472099	Verified	Peripheral peroxisomal membrane protein involved in controlling peroxisome size and number, interacts with homologous protein Pex25p
YAL056W	GPB2	KRH1	1.07485	0.996653	1.01188	0.937573	0.939066	0.96786	-0.0471301	Verified	Multistep regulator of cAMP-PKA signaling; inhibits PKA downstream of Gpa2p and Cyr1p, thereby increasing cAMP dependency; inhibits Ras activity through direct interactions with Ira1p/2p; regulated by G-alpha protein Gpa2p; homolog of Gpb1p
YKL146W	AVT3		1.06698	0.982782	1.0032	0.948366	0.953004	0.967893	-0.0470801	Verified	Vacuolar transporter, exports large neutral amino acids from the vacuole; member of a family of seven S. cerevisiae genes (AVT1-7) related to vesicular GABA-glycine transporters
YMR214W	SCJ1		0.992016	0.961867	0.982016	0.973955	0.943	0.967911	-0.0470539	Verified	One of several homologs of bacterial chaperone DnaJ, located in the ER lumen where it cooperates with Kar2p to mediate maturation of proteins
YNL145W	MFA2		1.01014	0.992911	0.976629	0.959204	0.945685	0.967916	-0.0470456	Verified	Mating pheromone a-factor, made by a cells; interacts with alpha cells to induce cell cycle arrest and other responses leading to mating; biogenesis involves C-terminal modification, N-terminal proteolysis, and export; also encoded by MFA1
YIL131C	FKH1		1.02176	0.95913	0.969531	0.96635	0.969519	0.967935	-0.0470186	Verified	Forkhead family transcription factor with a minor role in the expression of G2/M phase genes; negatively regulates transcriptional elongation; positive role in chromatin silencing at HML and HMR; regulates donor preference during switching
YBR156C	SLI15		1.0224	0.930502	0.940946	0.994983	1.0004	0.967965	-0.0469739	Verified	Subunit of the conserved chromosomal passenger complex (CPC; Ipl1p-Sli15p-Bir1p-Nbl1p), which regulates kinetochore-microtubule attachments, activation of the spindle tension checkpoint, and mitotic spindle disassembly
YLR099C	ICT1		0.940241	0.951882	1.04953	0.96198	0.974048	0.968014	-0.0469002	Verified	Lysophosphatidic acid acyltransferase, responsible for enhanced phospholipid synthesis during organic solvent stress; null displays increased sensitivity to Calcofluor white; highly expressed during organic solvent stress
YDR066C	RTR2		1.0171	0.976358	0.959719	0.976775	0.957366	0.968038	-0.0468642	Uncharacterized	Protein of unknown function with high similarity to Rtr1p; exhibits genetic interactions with Rtr1p; green fluorescent protein (GFP)-fusion protein localizes to the cytoplasm; YDR066C is not an essential gene
YER106W	MAM1		1.04535	0.968867	0.967245	0.963419	0.994514	0.968056	-0.0468374	Verified	Monopolin, kinetochore associated protein involved in chromosome attachment to meiotic spindle
YLR415C	YLR415C		1.01572	0.930748	0.965779	0.970369	0.980085	0.968074	-0.046811	Uncharacterized	Putative protein of unknown function; YLR415C is not an essential gene
YDL114W	YDL114W		1.02231	1.00018	0.966749	0.961175	0.969441	0.968095	-0.0467794	Uncharacterized	Putative protein of unknown function with similarity to acyl-carrier-protein reductases; YDL114W is not an essential gene
YBL078C	ATG8	AUT7|CVT5|APG8	1.03017	0.977045	0.959212	0.978169	0.949587	0.968128	-0.0467301	Verified	Component of autophagosomes and Cvt vesicles; undergoes conjugation to phosphatidylethanolamine (PE); Atg8p-PE is anchored to membranes, is involved in phagophore expansion, and may mediate membrane fusion during autophagosome formation
YER180C	ISC10		1.01726	0.936704	0.975687	0.960576	0.97634	0.968131	-0.0467253	Verified	Protein required for sporulation, transcript is induced 7.5 hours after induction of meiosis, expected to play significant role in the formation of reproductive cells
YPL265W	DIP5		0.999513	0.971783	0.958357	0.990937	0.964537	0.96816	-0.0466825	Verified	Dicarboxylic amino acid permease, mediates high-affinity and high-capacity transport of L-glutamate and L-aspartate; also a transporter for Gln, Asn, Ser, Ala, and Gly
YMR225C	MRPL44	YmL44|YMR44	1.04897	0.998374	0.964339	0.972075	0.962118	0.968207	-0.0466126	Verified	Mitochondrial ribosomal protein of the large subunit
YCR001W	YCR001W		1.02843	0.955204	0.971042	0.972542	0.96544	0.968241	-0.0465621	Dubious	Dubious open reading frame unlikely to encode a protein, based on available experimental and comparative sequence data; YCR001W is not an essential gene
YBR206W	YBR206W		1.04354	0.961595	0.961565	0.974972	1.00002	0.968284	-0.0464982	Dubious	Dubious open reading frame unlikely to encode a protein, based on available experimental and comparative sequence data; partially overlaps the verified gene KTR3
YBR114W	RAD16	PSO5	1.06579	0.999717	0.96884	0.96775	0.964135	0.968295	-0.0464815	Verified	Protein that recognizes and binds damaged DNA in an ATP-dependent manner (with Rad7p) during nucleotide excision repair; subunit of Nucleotide Excision Repair Factor 4 (NEF4) and the Elongin-Cullin-Socs (ECS) ligase complex
YJR097W	JJJ3	DPH4	0.993852	0.893942	0.947121	1.00768	0.989474	0.968298	-0.0464774	Verified	Protein of unknown function, contains a J-domain, which is a region with homology to the E. coli DnaJ protein
YGL161C	YIP5		1.01767	0.967011	0.957579	1.01013	0.969759	0.968385	-0.0463473	Verified	Protein that interacts with Rab GTPases, localized to late Golgi vesicles; computational analysis of large-scale protein-protein interaction data suggests a possible role in vesicle-mediated transport
YER071C	YER071C		0.989295	0.964705	0.972083	0.993247	0.962751	0.968394	-0.0463336	Uncharacterized	Protein of unknown function; green fluorescent protein (GFP)-fusion protein localizes to the cytoplasm in a punctate pattern
YOR343C	YOR343C		1.04418	0.965788	0.971004	0.947492	0.974342	0.968396	-0.0463311	Dubious	Dubious open reading frame unlikely to encode a functional protein, based on available experimental and comparative sequence data
YPL273W	SAM4		0.983224	0.917472	0.94657	0.991756	0.990272	0.968421	-0.0462942	Verified	S-adenosylmethionine-homocysteine methyltransferase, functions along with Mht1p in the conversion of S-adenosylmethionine (AdoMet) to methionine to control the methionine/AdoMet ratio
YOR202W	HIS3	HIS8|HIS10	1.04677	0.962921	0.970969	0.96965	0.967207	0.968429	-0.0462825	Verified	Imidazoleglycerol-phosphate dehydratase, catalyzes the sixth step in histidine biosynthesis; mutations cause histidine auxotrophy and sensitivity to Cu, Co, and Ni salts; transcription is regulated by general amino acid control via Gcn4p
YOL090W	MSH2	PMS5	0.975468	1.05244	0.959597	0.960443	0.976589	0.968516	-0.0461518	Verified	Protein that forms heterodimers with Msh3p and Msh6p that bind to DNA mismatches to initiate the mismatch repair process; contains a Walker ATP-binding motif required for repair activity; Msh2p-Msh6p binds to and hydrolyzes ATP
YGR227W	DIE2	ALG10	0.957462	0.994494	0.995851	0.942547	0.929787	0.968521	-0.0461454	Verified	Dolichyl-phosphoglucose-dependent alpha-1,2 glucosyltransferase of the ER, functions in the pathway that synthesizes the dolichol-linked oligosaccharide precursor for N-linked protein glycosylation, has a role in regulation of ITR1 and INO1
YIL124W	AYR1	1-acyl dihydroxyacetone phosphate reductase	1.0359	0.995825	0.99759	0.941234	0.921212	0.968529	-0.0461322	Verified	NADPH-dependent 1-acyl dihydroxyacetone phosphate reductase found in lipid particles, ER, and mitochondrial outer membrane; involved in phosphatidic acid biosynthesis; required for spore germination; capable of metabolizing steroid hormones
YIR032C	DAL3		1.03825	0.967197	0.977371	0.933044	0.970005	0.968601	-0.0460255	Verified	Ureidoglycolate hydrolase, converts ureidoglycolate to glyoxylate and urea in the third step of allantoin degradation; expression sensitive to nitrogen catabolite repression
YAL022C	FUN26		0.990827	1.01114	0.970409	0.966912	0.955137	0.968661	-0.0459369	Verified	Nucleoside transporter with broad nucleoside selectivity; localized to intracellular membranes
YEL043W	YEL043W		1.02623	0.905077	0.979789	0.957534	1.00718	0.968661	-0.0459356	Verified	Predicted cytoskeleton protein involved in intracellular signalling based on quantitative analysis of protein-protein interaction maps; may interact with ribosomes, based on co-purification studies; contains fibronectin type III domain fold
YKR016W	FCJ1	AIM28|FMP13	0.994133	1.0042	0.964348	0.973186	0.944173	0.968767	-0.0457784	Verified	Mitochondrial inner membrane protein involved in formation and molecular structure of crista junctions; impairs oligomerization of F1F0-ATP synthase; null shows altered mitochondrial morphology and abnormal mitochondrial genome maintenance
YPR004C	AIM45		1.01203	0.961006	0.960405	0.976579	0.998238	0.968792	-0.0457405	Verified	Putative ortholog of mammalian electron transfer flavoprotein complex subunit ETF-alpha; interacts with frataxin, Yfh1p; null mutant displays elevated frequency of mitochondrial genome loss; may have a role in oxidative stress response
YDR430C	CYM1	MOP112	0.949509	0.934565	0.953279	1.00605	0.984355	0.968817	-0.0457035	Verified	Lysine-specific metalloprotease of the mitochondrial intermembrane space, member of the pitrilysin family; degrades proteins and presequence peptides cleaved from imported proteins; required for normal mitochondrial morphology
YAL030W	SNC1		1.02182	0.970724	0.952479	0.986288	0.966979	0.968852	-0.0456522	Verified	Vesicle membrane receptor protein (v-SNARE) involved in the fusion between Golgi-derived secretory vesicles with the plasma membrane; proposed to be involved in endocytosis; member of the synaptobrevin/VAMP family of R-type v-SNARE proteins
YBR208C	DUR1,2	DUR80	1.01783	0.944896	0.972714	0.965134	0.97973	0.968924	-0.0455446	Verified	Urea amidolyase, contains both urea carboxylase and allophanate hydrolase activities, degrades urea to CO2 and NH3; expression sensitive to nitrogen catabolite repression and induced by allophanate, an intermediate in allantoin degradation
YDR048C	YDR048C		1.00714	0.967822	0.970149	0.960964	0.996624	0.968986	-0.0454525	Dubious	Dubious ORF unlikely to encode a functional protein, based on available experimental and comparative sequence data
YDR055W	PST1	HPF2	1.02409	0.961311	0.952762	0.976762	0.985577	0.969036	-0.0453773	Verified	Cell wall protein that contains a putative GPI-attachment site; secreted by regenerating protoplasts; up-regulated by activation of the cell integrity pathway, as mediated by Rlm1p; upregulated by cell wall damage via disruption of FKS1
YNR009W	NRM1		0.998441	0.952503	0.965795	0.972343	0.977549	0.969069	-0.0453288	Verified	Transcriptional co-repressor of MBF (MCB binding factor)-regulated gene expression; Nrm1p associates stably with promoters via MBF to repress transcription upon exit from G1 phase
YFR025C	HIS2		0.992769	0.951519	0.968764	1.01846	0.969418	0.969091	-0.0452962	Verified	Histidinolphosphatase, catalyzes the eighth step in histidine biosynthesis; mutations cause histidine auxotrophy and sensitivity to Cu, Co, and Ni salts; transcription is regulated by general amino acid control
YJR034W	PET191		1.0185	0.954811	1.18256	0.917667	0.983544	0.969178	-0.0451672	Verified	Protein required for assembly of cytochrome c oxidase; exists as an oligomer that is integral to the mitochondrial inner membrane and faces the intermembrane space; contains a twin Cx9C motif
YDL227C	HO		1.04024	0.979654	0.961304	0.953462	0.977294	0.969299	-0.0449865	Verified	Site-specific endonuclease required for gene conversion at the MAT locus (homothallic switching) through the generation of a ds DNA break; expression restricted to mother cells in late G1 as controlled by Swi4p-Swi6p, Swi5p and Ash1p
YLR353W	BUD8		1.00136	0.95763	0.995044	0.937403	0.980991	0.96931	-0.0449697	Verified	Protein involved in bud-site selection; diploid mutants display a unipolar budding pattern instead of the wild-type bipolar pattern, and bud at the proximal pole
YDR112W	IRC2		1.04605	0.993166	0.980011	0.932867	0.958642	0.969326	-0.0449456	Dubious	Dubious open reading frame, unlikely to encode a protein, based on available experimental and comparative sequence data; partially overlaps YDR111C; null mutant displays increased levels of spontaneous Rad52p foci
YOR384W	FRE5		1.02749	0.962525	0.935396	0.976238	0.99765	0.969381	-0.0448636	Verified	Putative ferric reductase with similarity to Fre2p; expression induced by low iron levels; the authentic, non-tagged protein is detected in highly purified mitochondria in high-throughput studies
YGL032C	AGA2	a-agglutinin adhesion subunit	1.0096	0.952711	1.00483	0.96587	0.973184	0.969527	-0.0446465	Verified	Adhesion subunit of a-agglutinin of a-cells, C-terminal sequence acts as a ligand for alpha-agglutinin (Sag1p) during agglutination, modified with O-linked oligomannosyl chains, linked to anchorage subunit Aga1p via two disulfide bonds
YOL112W	MSB4		1.03214	0.994294	0.976021	0.950021	0.963101	0.969561	-0.0445959	Verified	GTPase-activating protein of the Ras superfamily that acts primarily on Sec4p, localizes to the bud site and bud tip, has similarity to Msb3p; msb3 msb4 double mutation causes defects in secretion and actin organization
YDR179W-A	YDR179W-A		1.04957	0.962598	0.9407	0.979985	0.97661	0.969604	-0.0445323	Uncharacterized	Putative protein of unknown function
YLR142W	PUT1		0.994192	0.956489	0.96512	0.974193	0.994915	0.969656	-0.0444543	Verified	Proline oxidase, nuclear-encoded mitochondrial protein involved in utilization of proline as sole nitrogen source; PUT1 transcription is induced by Put3p in the presence of proline and the absence of a preferred nitrogen source
YDL053C	PBP4		1.02231	0.989033	0.944412	0.974298	0.96506	0.969679	-0.0444207	Verified	Pbp1p binding protein, interacts strongly with Pab1p-binding protein 1 (Pbp1p) in the yeast two-hybrid system; also interacts with Lsm12p in a copurification assay
YGR260W	TNA1		1.02355	0.959363	0.948512	0.982387	0.980181	0.969772	-0.0442826	Verified	High affinity nicotinic acid plasma membrane permease, responsible for uptake of low levels of nicotinic acid; expression of the gene increases in the absence of extracellular nicotinic acid or para-aminobenzoate (PABA)
YMR017W	SPO20	DBI9	1.01166	0.925052	0.972594	0.99631	0.967089	0.969841	-0.0441791	Verified	Meiosis-specific subunit of the t-SNARE complex, required for prospore membrane formation during sporulation; similar to but not functionally redundant with Sec9p; SNAP-25 homolog
YML052W	SUR7		1.03384	1.00178	0.921049	0.965554	0.974133	0.969843	-0.0441765	Verified	Plasma membrane protein that localizes to furrow-like invaginations (MCC patches); component of eisosomes; associated with endocytosis, along with Pil1p and Lsp1p; sporulation and plasma membrane sphingolipid content are altered in mutants
YNL143C	YNL143C		1.03475	0.96567	0.993752	0.960081	0.974306	0.969988	-0.0439612	Dubious	Dubious open reading frame unlikely to encode a protein, based on available experimental and comparative sequence data
YML003W	YML003W		1.01685	0.971716	1.00569	0.968288	0.961273	0.970002	-0.0439402	Uncharacterized	Putative protein of unknown function
YPL236C	YPL236C		1.02237	0.967056	0.963323	0.98299	0.972962	0.970009	-0.04393	Uncharacterized
YCR102C	YCR102C		1.02277	0.917291	0.947954	0.992075	1.00456	0.970015	-0.0439216	Uncharacterized	Putative protein of unknown function, involved in copper metabolism; similar to C. carbonum toxD gene; member of the quinone oxidoreductase family
YNL242W	ATG2	APG2|AUT8|SPO72	0.992959	0.963715	0.981507	0.976479	0.943839	0.970097	-0.043799	Verified	Peripheral membrane protein required for vesicle formation during autophagy, pexophagy, and the cytoplasm-to-vaucole targeting (Cvt) pathway; involved in Atg9p cycling between the phagophore assembly site and mitochondria
YOR347C	PYK2		1.01579	0.964882	0.970191	0.970065	0.985272	0.970128	-0.0437528	Verified	Pyruvate kinase that appears to be modulated by phosphorylation; PYK2 transcription is repressed by glucose, and Pyk2p may be active under low glycolytic flux
YDR330W	UBX5		0.996074	0.939038	0.962845	0.977438	0.984223	0.970141	-0.0437331	Verified	UBX (ubiquitin regulatory X) domain-containing protein that interacts with Cdc48p
YJR149W	YJR149W		1.05009	0.957726	0.966884	0.973403	0.993499	0.970144	-0.0437299	Uncharacterized	Putative protein of unknown function; green fluorescent protein (GFP)-fusion protein localizes to the cytoplasm
YIL155C	GUT2		1.0254	0.949534	0.980619	0.961086	0.97923	0.970158	-0.0437086	Verified	Mitochondrial glycerol-3-phosphate dehydrogenase; expression is repressed by both glucose and cAMP and derepressed by non-fermentable carbon sources in a Snf1p, Rsf1p, Hap2/3/4/5 complex dependent manner
YMR115W	MGR3	FMP24	1.0217	0.960086	0.978506	0.963663	0.976744	0.970203	-0.0436409	Verified	Subunit of the mitochondrial (mt) i-AAA protease supercomplex, which degrades misfolded mitochondrial proteins; forms a subcomplex with Mgr1p that binds to substrates to facilitate proteolysis; required for growth of cells lacking mtDNA
YER049W	TPA1		0.999797	0.988188	0.970902	0.944182	0.969574	0.970238	-0.0435889	Verified	Poly(rA)-binding protein involved in translation termination efficiency, mRNA poly(A) tail length and mRNA stability; interacts with Sup45p (eRF1), Sup35p (eRF3) and Pab1p; similar to prolyl 4-hydroxylases; binds Fe(III) and 2-oxoglutarate
YMR034C	YMR034C		0.99558	0.940541	0.954886	0.985594	1.06883	0.97024	-0.0435865	Uncharacterized	Putative transporter, member of the SLC10 carrier family; identified in a transposon mutagenesis screen as a gene involved in azole resistance; YMR034C is not an essential gene
YNL028W	YNL028W		1.03248	1.00416	0.976243	0.94322	0.964381	0.970312	-0.0434789	Dubious	Dubious open reading frame unlikely to encode a protein, based on available experimental and comparative sequence data
YER039C-A	YER039C-A		1.02118	0.951704	1.0242	0.970777	0.969979	0.970378	-0.043381	Uncharacterized	Putative protein of unknown function; YER039C-A is not an essential gene
YER155C	BEM2	TSL1|SUP9|IPL2	0.948094	0.929517	0.89492	1.01132	1.01537	0.97042	-0.0433195	Verified	Rho GTPase activating protein (RhoGAP) involved in the control of cytoskeleton organization and cellular morphogenesis; required for bud emergence
YOR129C	AFI1		1.02013	0.954493	0.977808	0.963118	0.986255	0.970463	-0.0432548	Verified	Arf3p polarization-specific docking factor, required for the polarized distribution of the ADP-ribosylation factor, Arf3p; participates in polarity development and maintenance of a normal haploid budding pattern; interacts with Cnm7p
YHL016C	DUR3		1.06998	0.986614	0.928771	0.954428	1.00231	0.970521	-0.043169	Verified	Plasma membrane transporter for both urea and polyamines, expression is highly sensitive to nitrogen catabolite repression and induced by allophanate, the last intermediate of the allantoin degradative pathway
YPL015C	HST2		1.034	0.993689	0.970415	0.970484	0.970559	0.970521	-0.043168	Verified	Cytoplasmic member of the silencing information regulator 2 (Sir2) family of NAD(+)-dependent protein deacetylases; modulates nucleolar (rDNA) and telomeric silencing; possesses NAD(+)-dependent histone deacetylase activity in vitro
YIL014C-A	YIL014C-A	YIL015C-A	1.03048	0.967946	0.96982	0.971228	0.991739	0.970524	-0.0431645	Uncharacterized	Putative protein of unknown function
YDR104C	SPO71		1.03911	0.959632	0.967625	0.978449	0.973506	0.970566	-0.043102	Verified	Meiosis-specific protein of unknown function, required for spore wall formation during sporulation; dispensable for both nuclear divisions during meiosis
YBR139W	YBR139W		1.05609	0.967491	1.00754	0.955701	0.973781	0.970636	-0.0429976	Verified	Putative serine type carboxypeptidase with a role in phytochelatin synthesis; green fluorescent protein (GFP)-fusion protein localizes to the vacuole; expression induced by nitrogen limitation in a GLN3, GAT1-independent manner
YNL034W	YNL034W		1.01042	0.951325	0.983962	0.975233	0.966102	0.970668	-0.0429508	Uncharacterized	Putative protein of unknown function; YNL034W is not an essential gene
YBR239C	ERT1		1.06772	0.988854	0.958185	0.946995	0.983164	0.970675	-0.0429403	Uncharacterized	Transcriptional regulator of nonfermentable carbon utilization; GFP-fusion protein localizes to cytoplasm, nucleus; null mutation affects periodicity of transcriptional and metabolic oscillation; plays role in restricting Ty1 transposition
YER073W	ALD5		1.05522	0.953256	0.97111	0.970261	1.01591	0.970685	-0.0429243	Verified	Mitochondrial aldehyde dehydrogenase, involved in regulation or biosynthesis of electron transport chain components and acetate formation; activated by K+; utilizes NADP+ as the preferred coenzyme; constitutively expressed
YMR186W	HSC82	HSP90	0.99224	0.9131	0.967819	0.973563	0.994059	0.970691	-0.0429161	Verified	Cytoplasmic chaperone of the Hsp90 family, redundant in function and nearly identical with Hsp82p, and together they are essential; expressed constitutively at 10-fold higher basal levels than HSP82 and induced 2-3 fold by heat shock
YER069W	ARG5,6		1.03184	1.02113	0.978654	0.962862	0.954633	0.970758	-0.0428169	Verified	Protein that is processed in the mitochondrion to yield acetylglutamate kinase and N-acetyl-gamma-glutamyl-phosphate reductase, which catalyze the 2nd and 3rd steps in arginine biosynthesis; enzymes form a complex with Arg2p
YBL070C	YBL070C		1.05224	0.965313	0.971975	0.969555	0.984686	0.970765	-0.0428062	Dubious	Dubious open reading frame unlikely to encode a protein, based on available experimental and comparative sequence data
YCR049C	YCR049C		1.02587	0.959826	0.97924	0.972905	0.968718	0.970812	-0.0427364	Dubious	Dubious open reading frame unlikely to encode a protein, based on available experimental and comparative sequence data
YNR027W	BUD17		1.00422	0.959259	0.945293	0.984495	0.982382	0.970821	-0.0427232	Verified	Putative pyridoxal kinase, a key enzyme in vitamin B6 metabolism; involved in bud-site selection; diploid mutants display a random rather than a bipolar budding pattern; similarity to yeast BUD16 and human pyridoxal kinase (PDXK)
YJL060W	BNA3		1.00906	0.939136	1.00617	0.981205	0.960489	0.970847	-0.0426844	Verified	Kynurenine aminotransferase, catalyzes formation of kynurenic acid from kynurenine; potential Cdc28p substrate
YDR448W	ADA2	SWI8	1.0862	0.764164	1.04758	0.947662	0.994094	0.970878	-0.0426383	Verified	Transcription coactivator, component of the ADA and SAGA transcriptional adaptor/HAT (histone acetyltransferase) complexes
YER179W	DMC1	ISC2	1.03432	0.956948	0.970719	0.971221	0.975065	0.97097	-0.0425014	Verified	Meiosis-specific protein required for repair of double-strand breaks and pairing between homologous chromosomes; homolog of Rad51p and the bacterial RecA protein
YMR232W	FUS2		0.975408	0.960157	0.948093	0.981819	0.982312	0.970988	-0.0424746	Verified	Cytoplasmic protein localized to the shmoo tip; required for the alignment of parental nuclei before nuclear fusion during mating
YDL128W	VCX1	MNR1|HUM1	0.996471	0.979345	0.962714	0.980511	0.944824	0.971029	-0.0424131	Verified	Vacuolar membrane antiporter with Ca2+/H+ and K+/H+ exchange activity, involved in control of cytosolic Ca2+ and K+ concentrations; has similarity to sodium/calcium exchangers, including the bovine Na+/Ca2+,K+ antiporter
YKL107W	YKL107W		1.0731	0.946002	0.947048	0.999806	0.995026	0.971037	-0.0424016	Uncharacterized	Putative protein of unknown function; proposed to be a palmitoylated membrane protein
YML084W	YML084W		1.00273	0.921044	0.968517	0.977439	0.973685	0.971101	-0.0423064	Dubious	Dubious open reading frame unlikely to encode a protein, based on available experimental and comparative sequence data
YEL003W	GIM4	PFD2	0.974471	0.95359	0.988768	1.00037	0.939893	0.971179	-0.0421907	Verified	Subunit of the heterohexameric cochaperone prefoldin complex which binds specifically to cytosolic chaperonin and transfers target proteins to it
YPR122W	AXL1	STE22|FUS5	1.06136	0.967654	0.997802	0.974933	0.957962	0.971294	-0.0420207	Verified	Haploid specific endoprotease that performs one of two N-terminal cleavages during maturation of a-factor mating pheromone; required for axial budding pattern of haploid cells
YML094C-A	YML094C-A	YML095C-A	0.785619	1.00765	0.942691	0.999903	0.930611	0.971297	-0.0420155	Dubious	Dubious open reading frame unlikely to encode a protein, based on available experimental and comparative sequence data; partially overlaps the verified gene GIM5/YML094W; deletion confers sensitivity to GSAO
YNL285W	YNL285W		1.01709	0.936229	0.979551	0.963172	0.983536	0.971362	-0.0419197	Dubious	Dubious open reading frame unlikely to encode a functional protein, based on available experimental and comparative sequence data
YMR254C	YMR254C		1.00167	0.948998	0.962322	0.980404	0.985166	0.971363	-0.0419172	Dubious	Dubious open reading frame unlikely to encode a protein, based on available experimental and comparative sequence data
YOL007C	CSI2		0.99667	0.953117	0.958796	0.992486	0.983969	0.971382	-0.0418891	Verified	Protein of unknown function; green fluorescent protein (GFP)- fusion protein localizes to the mother side of the bud neck and the vacuole; YOL007C is not an essential gene
YPL189W	GUP2		1.02086	0.960048	0.977759	0.989051	0.965051	0.971405	-0.0418553	Verified	Probable membrane protein with a possible role in proton symport of glycerol; member of the MBOAT family of putative membrane-bound O-acyltransferases; Gup1p homolog
YOL019W	YOL019W	TOS7	1.02684	0.954257	0.971891	0.995814	0.971036	0.971464	-0.0417681	Uncharacterized	Protein of unknown function; green fluorescent protein (GFP)-fusion protein localizes to the cell periphery and vacuole
YGR117C	YGR117C		1.01876	0.980718	0.962356	0.956158	0.992784	0.971537	-0.0416591	Uncharacterized	Putative protein of unknown function; green fluorescent protein (GFP)-fusion protein localizes to the cytoplasm
YAL064C-A	YAL064C-A	YAL065C-A	1.00001	0.967571	0.958059	0.975583	0.985078	0.971577	-0.0415997	Uncharacterized	Putative protein of unknown function; YAL064C-A is not an essential gene
YOR221C	MCT1		0.61786	0.669144	0.902506	1.04083	1.24636	0.971668	-0.0414643	Verified	Predicted malonyl-CoA:ACP transferase, putative component of a type-II mitochondrial fatty acid synthase that produces intermediates for phospholipid remodeling
YPR001W	CIT3		1.02938	0.963647	0.9756	0.982216	0.967747	0.971674	-0.041456	Verified	Dual specificity mitochondrial citrate and methylcitrate synthase; catalyzes the condensation of acetyl-CoA and oxaloacetate to form citrate and that of propionyl-CoA and oxaloacetate to form 2-methylcitrate
YDR241W	BUD26		0.901097	0.951752	0.898056	0.991684	1.08907	0.971718	-0.0413904	Dubious	Dubious open reading frame, unlikely to encode a protein; not conserved in closely related Saccharomyces species; 1% of ORF overlaps the verified gene SNU56; diploid mutant displays a weak budding pattern phenotype in a systematic assay
YGL263W	COS12		1.00598	0.969794	0.940787	0.973872	0.990008	0.971833	-0.0412198	Verified	Protein of unknown function, member of the DUP380 subfamily of conserved, often subtelomerically-encoded proteins
YOR216C	RUD3	GRP1	1.03102	0.972028	1.00962	0.971676	0.939008	0.971852	-0.041191	Verified	Golgi matrix protein involved in the structural organization of the cis-Golgi; interacts genetically with COG3 and USO1
YAL067C	SEO1		1.04818	0.958869	0.952272	0.984947	1.00204	0.971908	-0.0411082	Verified	Putative permease, member of the allantoate transporter subfamily of the major facilitator superfamily; mutation confers resistance to ethionine sulfoxide
YJL208C	NUC1		1.06343	0.935171	0.925592	1.00871	1.05875	0.971942	-0.041058	Verified	Major mitochondrial nuclease, has RNAse and DNA endo- and exonucleolytic activities; has roles in mitochondrial recombination, apoptosis and maintenance of polyploidy
YLR285W	NNT1		1.02057	0.928077	0.96402	1.01172	0.979921	0.97197	-0.0410156	Verified	Putative nicotinamide N-methyltransferase, has a role in rDNA silencing and in lifespan determination
YPL206C	PGC1		1.03535	0.929389	0.9777	0.977447	0.966635	0.972041	-0.040911	Verified	Phosphatidyl Glycerol phospholipase C; regulates the phosphatidylglycerol (PG) content via a phospholipase C-type degradation mechanism; contains glycerophosphodiester phosphodiesterase motifs
YER005W	YND1	YEJ5	1.01703	1.00463	0.966513	0.977737	0.951228	0.972125	-0.040786	Verified	Apyrase with wide substrate specificity, involved in preventing the inhibition of glycosylation by hydrolyzing nucleoside tri- and diphosphates which are inhibitors of glycotransferases; partially redundant with Gda1p
YIL087C	AIM19	LRC2	1.03351	0.948536	0.978278	0.966052	0.980847	0.972165	-0.0407269	Verified	Putative protein of unknown function; the authentic, non-tagged protein is detected in purified mitochondria in high-throughput studies; null mutant displays reduced respiratory growth
YJR102C	VPS25	VPL12|VPT25	0.949578	0.947195	0.975512	0.99193	0.968823	0.972167	-0.0407234	Verified	Component of the ESCRT-II complex, which is involved in ubiquitin-dependent sorting of proteins into the endosome
YDR214W	AHA1		1.02273	0.940205	0.978924	0.978086	0.966251	0.972168	-0.0407218	Verified	Co-chaperone that binds to Hsp82p and activates its ATPase activity; similar to Hch1p; expression is regulated by stresses such as heat shock
YNL139C	THO2	RLR1|LDB5|ZRG13	0.996725	0.965656	0.964969	0.978797	0.99145	0.972226	-0.0406357	Verified	Subunit of the THO complex, which is required for efficient transcription elongation and involved in transcriptional elongation-associated recombination; required for LacZ RNA expression from certain plasmids
YNL070W	TOM7	YOK22|MOM7	0.876917	0.933505	0.976668	0.967993	0.989029	0.97233	-0.0404814	Verified	Component of the TOM (translocase of outer membrane) complex responsible for recognition and initial import steps for all mitochondrially directed proteins; promotes assembly and stability of the TOM complex
YFR024C-A	LSB3	YFR024C	1.01556	0.962657	0.962779	0.981948	0.997473	0.972363	-0.0404324	Verified	Protein containing a C-terminal SH3 domain; binds Las17p, which is a homolog of human Wiskott-Aldrich Syndrome protein involved in actin patch assembly and actin polymerization
YOR357C	SNX3	GRD19	1.03503	1.0042	0.979749	0.963501	0.964999	0.972374	-0.0404169	Verified	Sorting nexin required to maintain late-Golgi resident enzymes in their proper location by recycling molecules from the prevacuolar compartment; contains a PX domain and sequence similarity to human Snx3p
YMR264W	CUE1	KIS4	1.01913	0.962086	0.998278	0.973853	0.970898	0.972375	-0.0404148	Verified	Endoplasmic reticulum membrane protein that recruits the ubiquitin-conjugating enzyme Ubc7p to the ER where it functions in protein degradation; contains a CUE domain that binds ubiquitin to facilitate intramolecular monoubiquitination
YDR358W	GGA1		0.997353	0.970355	0.965542	0.976548	0.974412	0.972384	-0.0404026	Verified	Golgi-localized protein with homology to gamma-adaptin, interacts with and regulates Arf1p and Arf2p in a GTP-dependent manner in order to facilitate traffic through the late Golgi
YMR105C	PGM2	GAL5	1.00076	0.964008	0.975329	0.994856	0.96951	0.97242	-0.040349	Verified	Phosphoglucomutase, catalyzes the conversion from glucose-1-phosphate to glucose-6-phosphate, which is a key step in hexose metabolism; functions as the acceptor for a Glc-phosphotransferase
YLR420W	URA4		1.01033	0.989786	0.944536	0.97821	0.966662	0.972436	-0.0403248	Verified	Dihydroorotase, catalyzes the third enzymatic step in the de novo biosynthesis of pyrimidines, converting carbamoyl-L-aspartate into dihydroorotate
YPL026C	SKS1	SHA3	1.04818	0.916449	0.974469	1.00614	0.970466	0.972468	-0.0402776	Verified	Putative serine/threonine protein kinase; involved in the adaptation to low concentrations of glucose independent of the SNF3 regulated pathway
YHR006W	STP2		1.02458	0.977037	0.953979	0.968247	0.98732	0.972642	-0.0400196	Verified	Transcription factor, activated by proteolytic processing in response to signals from the SPS sensor system for external amino acids; activates transcription of amino acid permease genes
YKR051W	YKR051W		1.06565	0.960118	0.963316	0.992415	0.981996	0.972656	-0.039999	Uncharacterized	Putative protein of unknown function
YEL009C	GCN4	AAS101|ARG9|AAS3	1.0474	0.878714	1.02528	0.973145	0.972271	0.972708	-0.0399215	Verified	Basic leucine zipper (bZIP) transcriptional activator of amino acid biosynthetic genes in response to amino acid starvation; expression is tightly regulated at both the transcriptional and translational levels
YDL110C	TMA17		1.02306	0.96783	0.96052	0.977605	0.983176	0.972718	-0.039907	Verified	Protein of unknown function that associates with ribosomes; heterozygous deletion demonstrated increases in chromosome instability in a rad9 deletion background; protein abundance is decreased upon intracellular iron depletion
YDL160C	DHH1		0.990408	NA	0.95374	0.972796	0.982039	0.972796	-0.0397901	Verified	Cytoplasmic DExD/H-box helicase, stimulates mRNA decapping, coordinates distinct steps in mRNA function and decay, interacts with both the decapping and deadenylase complexes, may have a role in mRNA export and translation
YBL043W	ECM13		1.04798	0.94685	0.996957	0.967018	0.978809	0.972913	-0.0396167	Verified	Non-essential protein of unknown function; induced by treatment with 8-methoxypsoralen and UVA irradiation
YDR451C	YHP1		1.0366	0.971124	0.974778	0.991379	0.957879	0.972951	-0.039561	Verified	One of two homeobox transcriptional repressors (see also Yox1p), that bind to Mcm1p and to early cell cycle box (ECB) elements of cell cycle regulated genes, thereby restricting ECB-mediated transcription to the M/G1 interval
YOR155C	ISN1		1.02878	0.951152	0.968218	0.977775	0.993882	0.972996	-0.0394938	Verified	Inosine 5'-monophosphate (IMP)-specific 5'-nucleotidase, catalyzes the breakdown of IMP to inosine, does not show similarity to known 5'-nucleotidases from other organisms
YOR175C	ALE1	LCA1|LPT1|SLC4	1.01909	0.981055	0.968576	0.968799	0.977331	0.973065	-0.0393916	Verified	Broad-specificity lysophospholipid acyltransferase, part of MBOAT family of membrane-bound O-acyltransferases; key component of Lands cycle; may have role in fatty acid exchange at sn-2 position of mature glycerophospholipids
YDR304C	CPR5	CYP5	1.02507	0.981813	0.957688	0.975479	0.970815	0.973147	-0.03927	Verified	Peptidyl-prolyl cis-trans isomerase (cyclophilin) of the endoplasmic reticulum, catalyzes the cis-trans isomerization of peptide bonds N-terminal to proline residues; transcriptionally induced in response to unfolded proteins in the ER
YDR418W	RPL12B	YL23|L15B|L12B	0.940163	0.979889	0.966423	0.982456	0.954622	0.973156	-0.0392565	Verified	Protein component of the large (60S) ribosomal subunit, nearly identical to Rpl12Ap; rpl12a rpl12b double mutant exhibits slow growth and slow translation; has similarity to E. coli L11 and rat L12 ribosomal proteins
YPL033C	SRL4		1.00179	0.96575	0.994097	0.971554	0.974795	0.973175	-0.0392295	Verified	Protein of unknown function; involved in regulation of dNTP production; null mutant suppresses the lethality of lcd1 and rad53 mutations; expression is induced by Kar4p
YKR033C	YKR033C		1.05066	0.991138	0.955227	0.944493	0.994816	0.973183	-0.0392176	Dubious	Dubious open reading frame unlikely to encode a protein, based on available experimental and comparative sequence data; partially overlaps the verified gene DAL80
YNR057C	BIO4		1.04255	0.907799	0.95152	0.994847	0.995412	0.973184	-0.0392161	Verified	Dethiobiotin synthetase, catalyzes the third step in the biotin biosynthesis pathway; BIO4 is in a cluster of 3 genes (BIO3, BIO4, and BIO5) that mediate biotin synthesis; expression appears to be repressed at low iron levels
YIR019C	MUC1	STA4|FLO11	0.99535	0.952876	0.962965	0.983436	0.985171	0.9732	-0.0391913	Verified	GPI-anchored cell surface glycoprotein (flocculin) required for pseudohyphal formation, invasive growth, flocculation, and biofilms; transcriptionally regulated by the MAPK pathway (via Ste12p and Tec1p) and the cAMP pathway (via Flo8p)
YBR220C	YBR220C		1.02701	0.979162	0.967656	0.966635	0.978771	0.973213	-0.0391721	Uncharacterized	Putative protein of unknown function; YBR220C is not an essential gene
YML047C	PRM6		0.996133	0.995542	0.969901	0.963584	0.976578	0.97324	-0.0391329	Verified	Pheromone-regulated protein, predicted to have 2 transmembrane segments; regulated by Ste12p during mating
YPR077C	YPR077C		0.992517	0.959914	0.985637	0.976895	0.969588	0.973241	-0.0391303	Dubious	Dubious open reading frame unlikely to encode a functional protein, based on available experimental and comparative sequence data; expression increased by deletion of NAP1
YLR258W	GSY2		1.02263	0.942441	0.965192	0.981588	0.996703	0.97339	-0.03891	Verified	Glycogen synthase, similar to Gsy1p; expression induced by glucose limitation, nitrogen starvation, heat shock, and stationary phase; activity regulated by cAMP-dependent, Snf1p and Pho85p kinases as well as by the Gac1p-Glc7p phosphatase
YDR140W	MTQ2		0.990549	NA	0.973396	0.981956	0.950694	0.973396	-0.0389018	Verified	S-adenosylmethionine-dependent methyltransferase of the seven beta-strand family; subunit of complex with Trm112p that methylates translation release factor Sup45p (eRF1) in the ternary complex eRF1-eRF3-GTP; similar to E.coli PrmC
YPL046C	ELC1		1.03086	0.964088	0.926891	1.00489	0.982863	0.973475	-0.0387841	Verified	Elongin C, involved in transcription elongation as a heterodimer with Ela1p; required for ubiquitin-dependent degradation of Rpo21p; plays a role in global genomic nucleotide excision repair; expression highly upregulated during sporulation
YMR019W	STB4		1.00518	0.938132	1.01998	0.984938	0.962074	0.973506	-0.0387384	Verified	Protein that binds Sin3p in a two-hybrid assay; contains a Zn(II)2Cys6 zinc finger domain characteristic of DNA-binding proteins; computational analysis suggests a role in regulation of expression of genes encoding transporters
YMR006C	PLB2		1.03225	0.961	0.986013	0.986348	0.949868	0.973507	-0.0387373	Verified	Phospholipase B (lysophospholipase) involved in phospholipid metabolism; displays transacylase activity in vitro; overproduction confers resistance to lysophosphatidylcholine
YBL013W	FMT1	methionyl-tRNA transformylase	1.00886	0.911456	0.96598	0.981316	0.985856	0.973648	-0.0385275	Verified	Methionyl-tRNA formyltransferase, catalyzes the formylation of initiator Met-tRNA in mitochondria; potential Cdc28p substrate
YKL124W	SSH4	MLF4	1.03337	0.975469	0.979056	0.971152	0.971932	0.9737	-0.0384503	Verified	Specificity factor required for Rsp5p-dependent ubiquitination and sorting of cargo proteins at the multivesicular body; identified as a high-copy suppressor of a SHR3 deletion, increasing steady-state levels of amino acid permeases
YMR008C	PLB1		1.01138	0.93044	0.98874	0.969832	0.977603	0.973717	-0.0384249	Verified	Phospholipase B (lysophospholipase) involved in lipid metabolism, required for deacylation of phosphatidylcholine and phosphatidylethanolamine but not phosphatidylinositol
YIR020W-A	YIR020W-A	YIR020W-B	1.00241	0.946662	0.937211	1.00085	1.0097	0.973755	-0.0383697	Dubious	Dubious open reading frame unlikely to encode a protein, based on experimental and comparative sequence data
YGR016W	YGR016W		1.0314	1.01359	0.973777	0.973762	0.960485	0.973769	-0.0383482	Uncharacterized	Putative protein of unknown function
YKR106W	YKR106W		1.02163	1.0102	0.968084	0.974349	0.973196	0.973772	-0.0383435	Uncharacterized	Protein of unconfirmed function; displays a topology characteristic of the Major Facilitators Superfamily of membrane proteins; coding sequence 98% identical to that of YCL073C
YGL101W	YGL101W		1.04058	1.01138	0.949327	0.970992	0.976578	0.973785	-0.0383247	Uncharacterized	Putative protein of unknown function; non-essential gene with similarity to YBR242W; interacts with the DNA helicase Hpr5p
YMR031C	YMR031C		1.03274	0.996329	0.996519	0.946179	0.951243	0.973786	-0.0383238	Verified	Component of the eisosome that is required for proper eisosome assembly; similarity to Ykl050cp and Uso1p; the authentic, non-tagged protein is detected in a phosphorylated state in highly purified mitochondria in high-throughput studies
YKL010C	UFD4		1.01732	0.962376	0.995765	0.96908	0.978674	0.973877	-0.0381883	Verified	Ubiquitin-protein ligase (E3) that interacts with Rpt4p and Rpt6p, two subunits of the 19S particle of the 26S proteasome; cytoplasmic E3 involved in the degradation of ubiquitin fusion proteins
YGL159W	YGL159W		1.01695	0.967679	0.982548	0.980097	0.966392	0.973888	-0.0381725	Uncharacterized	Putative protein of unknown function; deletion mutant has no detectable phenotype
YLR108C	YLR108C		1.04604	0.929412	0.980199	0.967591	0.997767	0.973895	-0.0381618	Uncharacterized	Protein of unknown function; green fluorescent protein (GFP)-fusion protein localizes to the nucleus; YLR108C is not an esssential gene
YDR028C	REG1	SRN1|SPP43|PZF240|HEX2	0.96369	0.953176	0.946758	0.9947	0.995236	0.973938	-0.0380978	Verified	Regulatory subunit of type 1 protein phosphatase Glc7p, involved in negative regulation of glucose-repressible genes
YLR294C	YLR294C		0.986741	0.967347	0.972774	0.995088	0.975146	0.97396	-0.0380655	Dubious	Dubious open reading frame unlikely to encode a protein, based on available experimental and comparative sequence data; partially overlaps the verified gene ATP14
YJL052W	TDH1	GAPDH|GLD3	0.955448	0.968545	1.01537	0.968983	0.978938	0.973961	-0.0380646	Verified	Glyceraldehyde-3-phosphate dehydrogenase, isozyme 1, involved in glycolysis and gluconeogenesis; tetramer that catalyzes the reaction of glyceraldehyde-3-phosphate to 1,3 bis-phosphoglycerate; detected in the cytoplasm and cell wall
YNL015W	PBI2	IB2|I2B|LMA1	1.02162	0.971825	0.946035	0.995312	0.976116	0.97397	-0.0380503	Verified	Cytosolic inhibitor of vacuolar proteinase B (PRB1), required for efficient vacuole inheritance; with thioredoxin forms protein complex LMA1, which assists in priming SNARE molecules and promotes vacuole fusion
YPL240C	HSP82	HSP90	1.0797	1.00354	0.94873	0.918473	0.999293	0.974011	-0.0379894	Verified	Hsp90 chaperone required for pheromone signaling and negative regulation of Hsf1p; docks with Tom70p for mitochondrial preprotein delivery; promotes telomerase DNA binding and nucleotide addition; interacts with Cns1p, Cpr6p, Cpr7p, Sti1p
YMR103C	YMR103C		1.04089	0.975994	0.972037	0.978764	0.972085	0.97404	-0.0379476	Dubious	Dubious open reading frame unlikely to encode a protein, based on available experimental and comparative sequence data
YPR070W	MED1		0.911264	0.982821	0.901363	1.0104	0.965294	0.974057	-0.0379217	Verified	Subunit of the RNA polymerase II mediator complex; associates with core polymerase subunits to form the RNA polymerase II holoenzyme; essential for transcriptional regulation
YOR045W	TOM6	MOM8B|ISP6	0.982957	1.01164	0.998229	0.948017	0.949946	0.974087	-0.0378772	Verified	Component of the TOM (translocase of outer membrane) complex responsible for recognition and initial import steps for all mitochondrially directed proteins; promotes assembly and stability of the TOM complex
YKL054C	DEF1	VID31	0.996112	0.973032	0.979909	0.963132	0.975261	0.974147	-0.0377891	Verified	RNAPII degradation factor, forms a complex with Rad26p in chromatin, enables ubiquitination and proteolysis of RNAPII present in an elongation complex; mutant is deficient in Zip1p loading onto chromosomes during meiosis
YPR002W	PDH1		1.02302	0.972161	0.961309	0.976256	0.990265	0.974209	-0.0376972	Verified	Mitochondrial protein that participates in respiration, induced by diauxic shift; homologous to E. coli PrpD, may take part in the conversion of 2-methylcitrate to 2-methylisocitrate
YHR016C	YSC84	LSB4	1.04129	1.0329	0.973676	0.970833	0.974747	0.974211	-0.0376934	Verified	Actin-binding protein involved in bundling of actin filaments and endocytosis of actin cortical patches; activity stimulated by Las17p; contains SH3 domain similar to Rvs167p
YOR062C	YOR062C	YOR29-13	1.00815	0.972064	0.96715	0.989645	0.976373	0.974219	-0.0376827	Uncharacterized	Protein of unknown function; similar to YKR075Cp and Reg1p; expression regulated by glucose and Rgt1p; GFP-fusion protein is induced in response to the DNA-damaging agent MMS
YJR133W	XPT1		1.01067	0.982434	0.966007	0.958284	1.00746	0.97422	-0.03768	Verified	Xanthine-guanine phosphoribosyl transferase, required for xanthine utilization and for optimal utilization of guanine
YER142C	MAG1	MMS5	1.00673	0.937422	0.976588	0.975386	0.973187	0.974286	-0.0375822	Verified	3-methyl-adenine DNA glycosylase involved in protecting DNA against alkylating agents; initiates base excision repair by removing damaged bases to create abasic sites that are subsequently repaired
YOR273C	TPO4		1.0185	0.995535	0.971018	0.971901	0.976803	0.974352	-0.0374849	Verified	Polyamine transport protein, recognizes spermine, putrescine, and spermidine; localizes to the plasma membrane; member of the major facilitator superfamily
YJL151C	SNA3		1.02553	0.981285	0.960208	0.967464	0.996837	0.974374	-0.037452	Verified	Integral membrane protein localized to vacuolar intralumenal vesicles, computational analysis of large-scale protein-protein interaction data suggests a possible role in either cell wall synthesis or protein-vacuolar targeting
YML113W	DAT1		1.04635	0.985639	1.00966	0.96316	0.951944	0.9744	-0.0374147	Verified	DNA binding protein that recognizes oligo(dA).oligo(dT) tracts; Arg side chain in its N-terminal pentad Gly-Arg-Lys-Pro-Gly repeat is required for DNA-binding; not essential for viability
YOR121C	YOR121C		1.01925	1.00882	0.975042	0.965929	0.973804	0.974423	-0.0373801	Dubious	Dubious open reading frame unlikely to encode a protein, based on available experimental and comparative sequence data; open reading frame overlaps the verified gene GCY1/YOR120W
YMR058W	FET3		1.0669	0.982003	1.03348	0.966958	0.953436	0.97448	-0.037295	Verified	Ferro-O2-oxidoreductase required for high-affinity iron uptake and involved in mediating resistance to copper ion toxicity, belongs to class of integral membrane multicopper oxidases
YNR015W	SMM1	DUS2	1.01436	0.969967	0.979028	0.956945	0.98546	0.974497	-0.0372698	Verified	Dihydrouridine synthase, member of a family of dihydrouridine synthases including Dus1p, Smm1p, Dus3p, and Dus4p; modifies uridine residues at position 20 of cytoplasmic tRNAs
YHR137W	ARO9		1.048	0.991695	0.962483	0.982493	0.966678	0.974585	-0.0371395	Verified	Aromatic aminotransferase II, catalyzes the first step of tryptophan, phenylalanine, and tyrosine catabolism
YOR219C	STE13	YCI1	0.974063	0.951909	0.955364	1.00589	0.993842	0.974603	-0.0371131	Verified	Dipeptidyl aminopeptidase, Golgi integral membrane protein that cleaves on the carboxyl side of repeating -X-Ala- sequences, required for maturation of alpha factor, transcription is induced by a-factor
YMR147W	YMR147W		0.989014	0.894139	0.974342	0.974976	1.00611	0.974659	-0.0370312	Uncharacterized	Putative protein of unknown function
YLR237W	THI7	THI10	0.983774	0.973853	0.969835	0.979627	0.975485	0.974669	-0.0370155	Verified	Plasma membrane transporter responsible for the uptake of thiamine, member of the major facilitator superfamily of transporters; mutation of human ortholog causes thiamine-responsive megaloblastic anemia
YFL019C	YFL019C		1.001	0.944284	0.950725	0.998627	1.02531	0.974676	-0.0370051	Dubious	Dubious open reading frame unlikely to encode a protein; YFL019C is not an essential gene
YDR001C	NTH1		1.00725	0.974027	1.01263	0.975328	0.945938	0.974678	-0.0370027	Verified	Neutral trehalase, degrades trehalose; required for thermotolerance and may mediate resistance to other cellular stresses; may be phosphorylated by Cdc28p
YLR433C	CNA1	CMP1	1.02634	0.945409	0.991566	0.967516	0.982072	0.974794	-0.0368308	Verified	Calcineurin A; one isoform (the other is CMP2) of the catalytic subunit of calcineurin, a Ca++/calmodulin-regulated protein phosphatase which regulates Crz1p (a stress-response transcription factor), the other calcineurin subunit is CNB1
YCR082W	AHC2		1.05903	0.976091	1.00232	0.924168	0.973524	0.974807	-0.0368109	Verified	Protein of unknown function, putative transcriptional regulator; proposed to be a Ada Histone acetyltransferase complex component; GFP tagged protein is localized to the cytoplasm and nucleus
YOL125W	TRM13		1.01667	0.975212	0.974431	0.960993	1.01963	0.974821	-0.0367901	Verified	2'-O-methyltransferase responsible for modification of tRNA at position 4; C-terminal domain has similarity to Rossmann-fold (RFM) superfamily of RNA methyltransferases
YMR315W	YMR315W		1.03546	0.948609	0.973579	0.976085	0.990748	0.974832	-0.036775	Verified	Protein with NADP(H) oxidoreductase activity; transcription is regulated by Stb5p in response to NADPH depletion induced by diamide; promoter contains a putative Stb5p binding site
YPL202C	AFT2		1.02078	0.923388	0.966033	0.9951	0.983637	0.974835	-0.0367698	Verified	Iron-regulated transcriptional activator; activates genes involved in intracellular iron use and required for iron homeostasis and resistance to oxidative stress; similar to Aft1p
YML086C	ALO1		0.919282	0.909248	0.96314	0.986668	1.01851	0.974904	-0.036668	Verified	D-Arabinono-1,4-lactone oxidase, catalyzes the final step in biosynthesis of dehydro-D-arabinono-1,4-lactone, which is protective against oxidative stress
YJL201W	ECM25		1.02929	0.957516	0.980715	0.984605	0.969096	0.974905	-0.0366658	Verified	Non-essential protein of unknown function; promoter contains a consensus binding sequence for factor Abf1p
YGR162W	TIF4631	eiF4G1	0.982074	0.997669	0.965727	0.900331	0.98409	0.974909	-0.036661	Verified	Translation initiation factor eIF4G, subunit of the mRNA cap-binding protein complex (eIF4F) that also contains eIF4E (Cdc33p); interacts with Pab1p and with eIF4A (Tif1p); also has a role in biogenesis of the large ribosomal subunit
YPR093C	ASR1		1.02483	0.973428	0.988963	0.958462	0.97641	0.974919	-0.0366455	Verified	Ubiquitin ligase that modifies and regulates RNA Pol II; involved in a putative alcohol-responsive signaling pathway; accumulates in the nucleus under alcohol stress; contains a Ring/PHD finger domain similar to the mammalian rA9 protein
YBR066C	NRG2		1.04367	0.975019	0.97183	0.97482	1.0031	0.974919	-0.036645	Verified	Transcriptional repressor that mediates glucose repression and negatively regulates filamentous growth; has similarity to Nrg1p
YIL119C	RPI1		1.06245	0.927722	0.985048	0.991069	0.964792	0.97492	-0.0366445	Verified	Putative transcriptional regulator; overexpression suppresses the heat shock sensitivity of wild-type RAS2 overexpression and also suppresses the cell lysis defect of an mpk1 mutation
YGL249W	ZIP2		1.02191	1.00327	0.965102	0.927313	0.984751	0.974926	-0.0366349	Verified	Meiosis-specific protein involved in normal synaptonemal complex formation and pairing between homologous chromosomes during meiosis
YKL183W	LOT5		1.04085	0.880878	1.00977	0.95316	0.996707	0.974934	-0.0366241	Verified	Protein of unknown function; gene expression increases in cultures shifted to a lower temperature
YMR278W	PGM3		1.03464	0.952043	0.979005	0.970878	0.992346	0.974941	-0.0366127	Verified	Phosphoglucomutase, catalyzes interconversion of glucose-1-phosphate and glucose-6-phospate; transcription induced in response to stress; green fluorescent protein (GFP)-fusion protein localizes to the cytoplasm and nucleus; non-essential
YGL063W	PUS2		1.00539	0.954091	0.992969	0.981689	0.968292	0.974991	-0.0365397	Verified	Mitochondrial tRNA:pseudouridine synthase; acts at positions 27 and 28, but not at position 72; efficiently and rapidly targeted to mitochondria, specifically dedicated to mitochondrial tRNA modification
YDL189W	RBS1		1.01675	0.95858	0.976215	0.973905	0.988154	0.97506	-0.0364374	Verified	Protein of unknown function, identified as a high copy suppressor of psk1 psk2 mutations that confer temperature-sensitivity for galactose utilization; proposed to bind single-stranded nucleic acids via its R3H domain
YOR317W	FAA1		1.00696	0.958187	0.975827	0.974339	0.983769	0.975083	-0.0364026	Verified	Long chain fatty acyl-CoA synthetase, activates imported fatty acids with a preference for C12:0-C16:0 chain lengths; functions in long chain fatty acid import; accounts for most acyl-CoA synthetase activity; localized to lipid particles
YDR099W	BMH2	SCD3	1.03162	0.966175	1.007	0.970014	0.980251	0.975132	-0.0363299	Verified	14-3-3 protein, minor isoform; controls proteome at post-transcriptional level, binds proteins and DNA, involved in regulation of many processes including exocytosis, vesicle transport, Ras/MAPK signaling, and rapamycin-sensitive signaling
YLR179C	YLR179C		0.990244	0.967926	0.982355	0.960885	0.994771	0.97514	-0.0363181	Verified	Protein of unknown function with similarity to Tfs1p; transcription is activated by paralogous proteins Yrm1p and Yrr1p along with proteins involved in multidrug resistance; GFP-tagged protein localizes to the cytoplasm and nucleus
YPR027C	YPR027C		1.0089	0.976619	0.943215	0.973719	0.9782	0.975169	-0.0362757	Uncharacterized	Putative protein of unknown function
YML131W	YML131W		1.01642	0.978888	0.951663	0.975545	0.974864	0.975204	-0.0362237	Uncharacterized	Putative protein of unknown function with similarity to medium chain dehydrogenase/reductases; expression induced by stresses including osmotic shock, DNA damaging agents, and other chemicals; GFP-fusion protein localizes to the cytoplasm
YCR017C	CWH43		1.02636	1.00992	0.952079	0.955176	0.995251	0.975214	-0.0362096	Verified	Putative sensor/transporter protein involved in cell wall biogenesis; contains 14-16 transmembrane segments and several putative glycosylation and phosphorylation sites; null mutation is synthetically lethal with pkc1 deletion
YJL073W	JEM1	KAR8	1.03316	0.967885	0.975742	1.00283	0.974737	0.97524	-0.0361708	Verified	DnaJ-like chaperone required for nuclear membrane fusion during mating, localizes to the ER membrane; exhibits genetic interactions with KAR2
YKL174C	TPO5		1.07096	0.947469	1.00137	0.990382	0.960156	0.975269	-0.0361279	Verified	Protein involved in excretion of putrescine and spermidine; putative polyamine transporter in the Golgi or post-Golgi vesicles
YNL010W	YNL010W		1.03871	0.996384	0.967782	0.966586	0.982786	0.975284	-0.0361057	Uncharacterized	Putative protein of unknown function with similarity to phosphoserine phosphatases; green fluorescent protein (GFP)-fusion protein localizes to the cytoplasm and nucleus; homozygous diploid mutant shows an increase in glycogen accumulation
YOR226C	ISU2	NUA2	0.977394	1.01584	0.993735	0.95685	0.924782	0.975293	-0.0360927	Verified	Conserved protein of the mitochondrial matrix, required for synthesis of mitochondrial and cytosolic iron-sulfur proteins, performs a scaffolding function in mitochondria during Fe/S cluster assembly; isu1 isu2 double mutant is inviable
YKL029C	MAE1		1.03871	0.951718	0.972585	0.978172	1.00247	0.975378	-0.0359661	Verified	Mitochondrial malic enzyme, catalyzes the oxidative decarboxylation of malate to pyruvate, which is a key intermediate in sugar metabolism and a precursor for synthesis of several amino acids
YKR054C	DYN1	PAC6|DHC1	1.0615	1.03038	0.94765	0.973197	0.97761	0.975404	-0.0359287	Verified	Cytoplasmic heavy chain dynein, microtubule motor protein, required for anaphase spindle elongation; involved in spindle assembly, chromosome movement, and spindle orientation during cell division, targeted to microtubule tips by Pac1p
YHR131C	YHR131C		1.02303	0.970034	1.00734	0.980812	0.966095	0.975423	-0.0359002	Uncharacterized	Putative protein of unknown function; green fluorescent protein (GFP)-fusion protein localizes to the cytoplasm; overexpression causes a cell cycle delay or arrest
YCR075C	ERS1		1.02475	0.973656	1.02919	0.934696	0.977243	0.97545	-0.0358604	Verified	Protein with similarity to human cystinosin, which is a H(+)-driven transporter involved in L-cystine export from lysosomes and implicated in the disease cystinosis; contains seven transmembrane domains
YPR192W	AQY1		1.01475	0.971882	0.960356	0.996838	0.979087	0.975485	-0.0358089	Verified	Spore-specific water channel that mediates the transport of water across cell membranes, developmentally controlled; may play a role in spore maturation, probably by allowing water outflow, may be involved in freeze tolerance
YDL056W	MBP1		1.02631	0.982312	0.984956	0.958114	0.968688	0.9755	-0.0357865	Verified	Transcription factor involved in regulation of cell cycle progression from G1 to S phase, forms a complex with Swi6p that binds to MluI cell cycle box regulatory element in promoters of DNA synthesis genes
YPL027W	SMA1		1.03416	0.992668	0.972768	0.978281	0.960304	0.975524	-0.03575	Verified	Protein of unknown function involved in the assembly of the prospore membrane during sporulation; interacts with Spo14p
YNR033W	ABZ1		1.04152	0.972186	0.960702	0.97893	0.979671	0.975558	-0.0357007	Verified	Para-aminobenzoate (PABA) synthase, has similarity to Escherichia coli PABA synthase components PabA and PabB; required for the synthesis of para-aminobenzoic acid, an important intermediate for folate and ubiquinone Q biosynthesis
YDR176W	NGG1	SWI7|ADA3	0.975929	1.01046	0.974867	NA	0.975574	0.975574	-0.0356761	Verified	Transcriptional regulator involved in glucose repression of Gal4p-regulated genes; component of transcriptional adaptor and histone acetyltransferase complexes, the ADA complex, the SAGA complex, and the SLIK complex
YDR269C	YDR269C		1.02623	0.967407	0.983794	1.0009	0.964959	0.9756	-0.0356381	Dubious	Dubious open reading frame unlikely to encode a functional protein, based on available experimental and comparative sequence data
YCL025C	AGP1	YCC5	1.08507	0.948906	0.989857	0.961366	0.993467	0.975612	-0.035621	Verified	Low-affinity amino acid permease with broad substrate range, involved in uptake of asparagine, glutamine, and other amino acids; expression is regulated by the SPS plasma membrane amino acid sensor system (Ssy1p-Ptr3p-Ssy5p)
YJL214W	HXT8		1.02814	0.957787	0.968748	1.00887	0.982686	0.975717	-0.0354651	Verified	Protein of unknown function with similarity to hexose transporter family members, expression is induced by low levels of glucose and repressed by high levels of glucose
YBR084W	MIS1		1.02089	0.996781	1.00434	0.954746	0.927346	0.975763	-0.035397	Verified	Mitochondrial C1-tetrahydrofolate synthase, involved in interconversion between different oxidation states of tetrahydrofolate (THF); provides activities of formyl-THF synthetase, methenyl-THF cyclohydrolase, and methylene-THF dehydrogenase
YLR199C	PBA1	POC1	0.975547	0.971411	0.988238	0.962261	0.980227	0.975819	-0.0353148	Verified	Protein involved in 20S proteasome assembly; forms a heterodimer with Add66p that binds to proteasome precursors; similar to human PAC1 constituent of the PAC1-PAC2 complex involved in proteasome assembly
YDR444W	YDR444W		0.987012	0.956086	0.992571	0.959189	0.992919	0.97588	-0.0352248	Uncharacterized	Putative protein of unknown function
YIR007W	YIR007W		1.07023	0.986262	0.974933	0.955425	0.977072	0.976003	-0.0350431	Uncharacterized	Putative protein of unknown function; green fluorescent protein (GFP)-fusion protein localizes to the cytoplasm; YIR007W is a non-essential gene
YBR042C	CST26	PSI1	1.05567	0.96884	0.95551	0.983253	0.99989	0.976047	-0.0349779	Verified	Protein required for incorporation of stearic acid into phosphatidylinositol; affects chromosome stability when overexpressed
YNL173C	MDG1		1.01582	0.979461	0.980173	0.958809	0.972698	0.976079	-0.0349298	Verified	Plasma membrane protein involved in G-protein mediated pheromone signaling pathway; overproduction suppresses bem1 mutations
YMR306C-A	YMR306C-A		0.981131	0.935783	0.977774	0.991066	0.974384	0.976079	-0.0349298	Dubious	Dubious open reading frame unlikely to encode a functional protein, based on available experimental and comparative sequence data
YGR210C	YGR210C		1.04266	1.0162	0.970653	0.967811	0.981561	0.976107	-0.0348892	Uncharacterized	Putative protein of unknown function; green fluorescent protein (GFP)-fusion protein localizes to the cytoplasm
YNL265C	IST1		1.02665	0.988787	0.970297	0.946921	0.982009	0.976153	-0.0348204	Verified	Protein with a positive role in the multivesicular body sorting pathway; functions and forms a complex with Did2p; recruitment to endosomes is mediated by the Vps2p-Vps24p subcomplex of ESCRT-III; also interacts with Vps4p
YAR023C	YAR023C		1.03966	1.01028	0.963086	0.978183	0.974128	0.976156	-0.0348169	Uncharacterized	Putative integral membrane protein, member of DUP240 gene family
YIL158W	AIM20		1.00841	0.963155	0.968918	0.996843	0.983494	0.976206	-0.0347428	Verified	Putative protein of unknown function; overexpression causes a cell cycle delay or arrest; green fluorescent protein (GFP)-fusion protein localizes to the vacuole; null mutant displays elevated frequency of mitochondrial genome loss
YLR273C	PIG1		1.00534	0.948902	0.972523	0.979889	0.987659	0.976206	-0.0347424	Verified	Putative targeting subunit for the type-1 protein phosphatase Glc7p that tethers it to the Gsy2p glycogen synthase
YER041W	YEN1		0.998973	0.985808	0.97808	0.974525	0.958839	0.976303	-0.0345992	Verified	Holliday junction resolvase; localization is cell-cycle dependent and regulated by Cdc28p phosphorylation; homolog of human GEN1 and has similarity to S. cerevisiae endonuclease Rth1p
YNL334C	SNO2		0.988507	0.957817	0.964233	0.988412	0.99899	0.976323	-0.0345697	Verified	Protein of unknown function, nearly identical to Sno3p; expression is induced before the diauxic shift and also in the absence of thiamin
YOR022C	YOR022C		0.994658	0.969683	0.980937	0.973061	0.979587	0.976324	-0.0345683	Uncharacterized	Protein with similarity to bovine phospholipase A1; the authentic, non-tagged protein is detected in highly purified mitochondria in high-throughput studies
YLR431C	ATG23	CVT23	1.02473	0.896136	0.987486	0.968111	0.98458	0.976346	-0.0345363	Verified	Peripheral membrane protein required for the cytoplasm-to-vacuole targeting (Cvt) pathway and efficient macroautophagy; cycles between the phagophore assembly site (PAS) and non-PAS locations; forms a complex with Atg9p and Atg27p
YOR313C	SPS4		1.03323	0.950696	0.99112	0.965422	0.98739	0.976406	-0.0344469	Verified	Protein whose expression is induced during sporulation; not required for sporulation; heterologous expression in E. coli induces the SOS response that senses DNA damage
YKL030W	YKL030W		1.06339	0.983953	0.96896	0.968031	1.02536	0.976456	-0.0343725	Dubious	Dubious open reading frame, unlikely to encode a protein; not conserved in closely related <i>Saccharomyces</i> species; partially overlaps the verified gene MAE1
YLR399C	BDF1		0.980225	0.99195	0.980984	0.971966	0.955452	0.976475	-0.0343452	Verified	Protein involved in transcription initiation at TATA-containing promoters; associates with the basal transcription factor TFIID; contains two bromodomains; corresponds to the C-terminal region of mammalian TAF1; redundant with Bdf2p
YLR171W	YLR171W		1.02215	0.978216	0.984041	0.919141	0.974989	0.976603	-0.034156	Dubious	Dubious open reading frame unlikely to encode a functional protein, based on available experimental and comparative sequence data
YNR061C	YNR061C		1.0254	0.916506	0.976147	0.977219	0.984977	0.976683	-0.0340374	Uncharacterized	Putative protein of unknown function
YNL335W	DDI3		1.01355	0.951382	0.981324	0.972048	0.990636	0.976686	-0.0340334	Uncharacterized	Protein of unknown function; expression is induced over 100-fold by DNA damage; induction decreased in rad6 and rad18 mutants
YOR090C	PTC5	PPP1	1.01804	0.984515	0.997835	0.967612	0.968884	0.976699	-0.0340136	Verified	Mitochondrial type 2C protein phosphatase (PP2C) involved in regulation of pyruvate dehydrogenase activity by dephosphorylating the serine 133 of the Pda1p subunit; acts in concert with kinases Pkp1p and Pkp2p and phosphatase Ptc6p
YNL283C	WSC2	STA3	1.03744	0.975191	0.934357	0.978427	0.992036	0.976809	-0.0338518	Verified	Partially redundant sensor-transducer of the stress-activated PKC1-MPK1 signaling pathway involved in maintenance of cell wall integrity and recovery from heat shock; secretory pathway Wsc2p is required for the arrest of secretion response
YAL019W	FUN30		0.964285	0.967157	0.919628	0.986542	1.01431	0.976849	-0.0337922	Verified	Conserved member of the Snf2p family with ATP-dependent chromatin remodeling activity; has a role in silencing; potential Cdc28p substrate; authentic, non-tagged protein is detected in purified mitochondria in high-throughput studies
YDR281C	PHM6		1.04531	1.02568	0.988742	0.954435	0.964964	0.976853	-0.0337864	Verified	Protein of unknown function, expression is regulated by phosphate levels
YDR123C	INO2	SCS1|DIE1	0.972763	0.962797	1.00696	0.985313	0.968405	0.976859	-0.0337781	Verified	Component of the heteromeric Ino2p/Ino4p basic helix-loop-helix transcription activator that binds inositol/choline-responsive elements (ICREs), required for derepression of phospholipid biosynthetic genes in response to inositol depletion
YER187W	YER187W		1.01388	0.928992	0.950114	1.00425	1.00362	0.976868	-0.0337648	Uncharacterized	Putative protein of unknown function; induced in respiratory-deficient cells
YJL116C	NCA3		1.05599	0.937561	0.978932	0.97481	0.998268	0.976871	-0.0337596	Verified	Protein that functions with Nca2p to regulate mitochondrial expression of subunits 6 (Atp6p) and 8 (Atp8p ) of the Fo-F1 ATP synthase; member of the SUN family; expression induced in cells treated with the mycotoxin patulin
YJR148W	BAT2	ECA40|TWT2	1.06833	0.977559	0.965646	0.979167	0.976313	0.976936	-0.0336638	Verified	Cytosolic branched-chain amino acid aminotransferase, homolog of murine ECA39; highly expressed during stationary phase and repressed during logarithmic phase
YER113C	TMN3		1.06197	0.961817	0.976996	0.980448	0.977018	0.977007	-0.0335593	Verified	Protein with a role in cellular adhesion and filamentous growth; similar to Emp70p and Tmn2p; member of Transmembrane Nine family with 9 transmembrane segments; localizes to Golgi; induced by 8-methoxypsoralen plus UVA irradiation
YDL085W	NDE2	NDH2	1.00372	0.988653	0.987328	0.966785	0.963573	0.977057	-0.0334855	Verified	Mitochondrial external NADH dehydrogenase, catalyzes the oxidation of cytosolic NADH; Nde1p and Nde2p are involved in providing the cytosolic NADH to the mitochondrial respiratory chain
YPL073C	YPL073C		1.03724	1.0033	0.948649	0.981246	0.972995	0.977121	-0.0333911	Dubious	Dubious open reading frame unlikely to encode a protein, based on available experimental and comparative sequence data; completely overlaps with verified gene UBP16/YPL072W; may interact with ribosome based on co-purification experiments
YBL066C	SEF1		1.00933	0.923948	0.956581	0.997692	1.00389	0.977136	-0.0333681	Verified	Putative transcription factor, has homolog in Kluyveromyces lactis
YGR155W	CYS4	VMA41|STR4|NHS5	1.05037	1.0051	1.03562	0.924707	0.949328	0.977215	-0.0332514	Verified	Cystathionine beta-synthase, catalyzes synthesis of cystathionine from serine and homocysteine, the first committed step in cysteine biosynthesis; responsible for hydrogen sulfide generation; mutations in human ortholog cause homocystinuria
YER130C	YER130C		1.0554	0.950958	0.963355	0.9952	0.991103	0.977229	-0.0332318	Uncharacterized	Protein of unknown function; transcription is regulated by Haa1p, Sok2p and Zap1p transcriptional activators; the C. Albicans homolog (MNL1) plays a role in adaptation to stress
YGR286C	BIO2		1.02359	0.903875	0.977826	0.985497	0.976694	0.97726	-0.0331852	Verified	Biotin synthase, catalyzes the conversion of dethiobiotin to biotin, which is the last step of the biotin biosynthesis pathway; complements E. coli bioB mutant
YKL168C	KKQ8		1.10723	1.05343	0.930682	0.967241	0.987279	0.97726	-0.0331852	Verified	Putative serine/threonine protein kinase with unknown cellular role
YGL126W	SCS3	FIT2B	1.03039	0.903937	0.984822	0.969706	1.01884	0.977264	-0.0331795	Verified	Protein required for inositol prototrophy, identified as an ortholog of the FIT family of proteins involved in triglyceride droplet biosynthesis; disputed role in the synthesis of inositol phospholipids from inositol
YHR109W	CTM1		1.04591	1.02841	0.978817	0.924935	0.975783	0.9773	-0.0331267	Verified	Cytochrome c lysine methyltransferase, trimethylates residue 72 of apo-cytochrome c (Cyc1p) in the cytosol; not required for normal respiratory growth
YGR176W	YGR176W		1.03679	0.977591	1.0214	0.97015	0.977277	0.977434	-0.0329291	Dubious	Dubious open reading frame unlikely to encode a functional protein, based on available experimental and comparative sequence data
YPL058C	PDR12		1.0194	0.987537	0.96733	1.01319	0.925557	0.977434	-0.032929	Verified	Plasma membrane ATP-binding cassette (ABC) transporter, weak-acid-inducible multidrug transporter required for weak organic acid resistance; induced by sorbate and benzoate and regulated by War1p; mutants exhibit sorbate hypersensitivity
YGL045W	RIM8	ART9|YGL046W|PAL3	0.870647	1.02953	1.04055	0.889409	0.92537	0.97745	-0.0329045	Verified	Protein involved in proteolytic activation of Rim101p in response to alkaline pH; interacts with ESCRT-1 subunits Stp22p and Vps28p; essential for anaerobic growth; member of the arrestin-related trafficking adaptor family
YNL305C	YNL305C		1.02931	0.929834	0.972086	0.982829	0.996803	0.977458	-0.0328935	Uncharacterized	Putative protein of unknown function; green fluorescent protein (GFP)-fusion protein localizes to the vacuole; YNL305C is not an essential gene
YJR024C	MDE1		1.02944	0.926707	0.976767	0.978243	1.00053	0.977505	-0.0328245	Verified	5'-methylthioribulose-1-phosphate dehydratase; acts in the methionine salvage pathway; potential Smt3p sumoylation substrate; expression downregulated by caspofungin and deletion mutant is caspofungin resistant
YPL103C	FMP30		1.00816	0.99017	0.975852	0.946164	0.979191	0.977521	-0.0327998	Verified	Mitochondrial inner membrane protein with a role in maintaining mitochondrial morphology and normal cardiolipin levels; proposed to be involved in N-acylethanolamine metabolism; related to mammalian N-acylPE-specific phospholipase D
YDR491C	YDR491C		1.04365	0.973052	0.982033	0.957351	0.99365	0.977542	-0.0327688	Dubious	Dubious open reading frame unlikely to encode a functional protein, based on available experimental and comparative sequence data
YJL105W	SET4		0.987973	0.979468	0.926483	0.979145	0.975945	0.977545	-0.0327648	Verified	Protein of unknown function, contains a SET domain
YMR155W	YMR155W		1.03532	0.989068	1.03204	0.966226	0.882907	0.977647	-0.0326146	Uncharacterized	Putative protein of unknown function; identified as interacting with Hsp82p in a high-throughput two-hybrid screen
YML075C	HMG1		0.971969	1.01359	0.979168	0.972802	0.976183	0.977675	-0.0325726	Verified	One of two isozymes of HMG-CoA reductase that catalyzes the conversion of HMG-CoA to mevalonate, which is a rate-limiting step in sterol biosynthesis; localizes to the nuclear envelope; overproduction induces the formation of karmellae
YMR317W	YMR317W		1.00079	0.982417	0.972975	0.972751	1.01065	0.977696	-0.0325424	Uncharacterized	Putative protein of unknown function with some similarity to sialidase from Trypanosoma; YMR317W is not an essential gene
YEL005C	VAB2	VAB31	1.02841	0.988361	0.979076	0.975317	0.976411	0.977743	-0.0324724	Verified	Protein with a potential role in vacuolar function, as suggested by its ability to bind Vac8p; likely member of BLOC complex involved in endosomal cargo sorting; Vab2p-GFP-fusion localizes to cytoplasm in punctate patter
YPR046W	MCM16		1.00966	0.936066	0.976964	1.00099	0.978558	0.977761	-0.0324463	Verified	Protein involved in kinetochore-microtubule mediated chromosome segregation; binds to centromere DNA
YGL157W	ARI1		1.01562	0.981932	0.956581	0.973612	1.00949	0.977772	-0.0324298	Verified	NADPH-dependent aldehyde reductase, utilizes aromatic and alophatic aldehyde substrates; member of the short-chain dehydrogenase/reductase superfamily
YCL026C-A	FRM2	YCLX08C	1.03836	0.956419	0.988069	0.979902	0.97575	0.977826	-0.0323507	Verified	Protein of unknown function, involved in the integration of lipid signaling pathways with cellular homeostasis; expression induced in cells treated with the mycotoxin patulin; has similarity to bacterial nitroreductases
YIL045W	PIG2		1.02369	0.958954	1.00718	0.986323	0.969378	0.97785	-0.0323144	Verified	Putative type-1 protein phosphatase targeting subunit that tethers Glc7p type-1 protein phosphatase to Gsy2p glycogen synthase
YPL021W	ECM23	SRD2	1.02807	0.935181	0.986152	0.974445	0.98129	0.977868	-0.0322891	Verified	Non-essential protein of unconfirmed function; affects pre-rRNA processing, may act as a negative regulator of the transcription of genes involved in pseudohyphal growth; homologous to Srd1p
YGR087C	PDC6		1.03353	0.989407	1.01329	0.946367	0.966329	0.977868	-0.0322887	Verified	Minor isoform of pyruvate decarboxylase, decarboxylates pyruvate to acetaldehyde, involved in amino acid catabolism; transcription is glucose- and ethanol-dependent, and is strongly induced during sulfur limitation
YPL187W	MF(ALPHA)1		1.02876	0.988217	0.967618	0.955849	0.991713	0.977918	-0.032215	Verified	Mating pheromone alpha-factor, made by alpha cells; interacts with mating type a cells to induce cell cycle arrest and other responses leading to mating; also encoded by MF(ALPHA)2, although MF(ALPHA)1 produces most alpha-factor
YNL052W	COX5A		0.99088	0.966504	0.946376	0.989399	0.998913	0.977951	-0.0321652	Verified	Subunit Va of cytochrome c oxidase, which is the terminal member of the mitochondrial inner membrane electron transport chain; predominantly expressed during aerobic growth while its isoform Vb (Cox5Bp) is expressed during anaerobic growth
[truncated: 3,063 more rows]
